# Supplementary material for: KMT2D loss drives adeno-to-squamous transition and sensitizes TKI-resistant lung cancer to AURKA inhibition
Source: Cell Death Differ. 2026 Jan 8;33(7):1416–35. doi: 10.1038/s41418-025-01657-7 (PMC13342116; doi:10.1038/s41418-025-01657-7)
Supplement: Supplementary file 2 — Supplementary Table S1 [file 41418_2025_1657_MOESM2_ESM.xlsx]

## Sheet: Genes used for ssGSEA score 
LUSC(10)	LUSC(35)
TP63	KRT5
KRT5	KRT6A
KRT6A	KRT14
KRT14	SFN
S100A2	S100A2
COL17A1	FSCN1
PTHLH	COL17A1
NRG1	IRF6
SOX7	HAS3
SOX2	CXCL8
	CSTA
	PTHLH
	SPRR1B
	MIR205HG
	CXCL1
	DUSP7
	HRAS
	ARL4D
	CSRP2
	RAB38
	PLCH2
	ANXA8
	GJB5
	IL1B
	SOX7
	NRG1
	TMEM40
	ALG1L
	ANXA8L1
	FJX1
	SLC2A9
	C16orf74
	C3orf67
	TP63
	SOX2

## Sheet: IC50 Osi and Epi regulators
Protein	Pearson_r	P_value
ARID2	-0.642598	3.15217e-05
NBN	-0.599172	0.000142874
RBM26	-0.570454	0.000346252
SMARCC1	-0.528755	0.00109284
PBRM1	-0.525254	0.00119564
CSTF2	-0.513958	0.00158775
NFYB	-0.513763	0.0015954
CHERP	-0.497633	0.00235244
SRSF10	-0.485327	0.00312471
RBM6	-0.469569	0.0044286
ASH2L	-0.462915	0.00510658
ZRSR2	-0.462241	0.00518004
ZC3H4	-0.459862	0.00544642
SNRNP70	-0.458119	0.00564906
SAP30	-0.454756	0.00605842
KMT2B	-0.454538	0.00608585
MGA	-0.857261	0.00651446
NUP42	-0.446211	0.00721483
WAC	-0.444883	0.0074105
SNRPC	-0.444353	0.00748975
SNRPB	-0.444056	0.00753457
RBM5	-0.441858	0.0078732
JDP2	-0.505052	0.00849824
ZC3H13	-0.432333	0.00949463
MBD2	-0.428175	0.0102868
RB1	-0.426823	0.0105562
KMT2D	-0.424483	0.0110365
MDC1	-0.42119	0.0117438
SRSF6	-0.420662	0.0118605
POGZ	-0.420178	0.0119686
SMARCC2	-0.419567	0.0121061
ZCRB1	-0.418057	0.0124518
MATR3	-0.43368	0.0131482
NFYC	-0.41184	0.0139639
SETD5	-0.682615	0.0144389
CAPRIN1	-0.407433	0.0151272
SNRPG	-0.403734	0.0161653
U2AF1	-0.402388	0.0165575
CPSF6	-0.401774	0.016739
KDM2B	-0.405798	0.0172588
MAX	-0.399218	0.0175129
ADNP	-0.386862	0.0216878
SMARCAL1	-0.386776	0.0217196
GATAD2B	-0.38577	0.0220934
MTF2	-0.385402	0.0222315
MLLT1	-0.383623	0.0229093
DNTTIP2	-0.382506	0.0233434
SF3A1	-0.380489	0.0241447
GATAD2A	-0.378283	0.0250471
SETD2	-0.37755	0.0253532
EWSR1	-0.373785	0.0269736
NIPBL	-0.372431	0.0275765
RBM17	-0.369615	0.0288665
SNRPD3	-0.368045	0.029607
HNRNPH1	-0.365042	0.0310666
SFPQ	-0.362641	0.0322759
MTA2	-0.358813	0.0342824
PAXIP1	-0.352964	0.037544
HNRNPH3	-0.351667	0.0383004
WDR82	-0.351044	0.0386683
RCOR3	-0.350849	0.0387838
CPSF7	-0.349721	0.0394581
BAP1	-0.349403	0.0396504
U2SURP	-0.348548	0.0401698
HNRNPK	-0.347546	0.0407861
MBD3	-0.347081	0.0410744
INO80E	-0.356984	0.0414109
SF3B1	-0.343888	0.0430998
RBMX	-0.342224	0.0441868
LIN28B	-0.390147	0.0442342
SF3B4	-0.341156	0.0448959
ZC3H3	-0.356152	0.0454261
ZNF687	-0.339245	0.0461877
IGF2BP3	-0.339122	0.0462715
SRRT	-0.338802	0.046491
TUT1	-0.33875	0.0465272
HNRNPC	-0.335669	0.0486847
PAF1	-0.334619	0.0494386
RBX1	-0.349459	0.0499376

## Sheet: IC50 Gefi and Epi regulators
Protein	Pearson_r	P_value
CSTF2	-0.587282	0.000208211
MLLT1	-0.564321	0.000413981
RBM26	-0.562107	0.000441185
RBX1	-0.575691	0.000565845
ZMYM2	-0.549364	0.000630938
SMARCC1	-0.539834	0.000816965
NFYB	-0.52581	0.00117878
NIPBL	-0.507621	0.00185375
KMT2C	-0.493323	0.00260145
TAF4	-0.488951	0.00287725
EWSR1	-0.488937	0.00287815
RBM5	-0.481356	0.003417
RBM6	-0.468573	0.00452486
ZC3H4	-0.464912	0.00489428
MATR3	-0.480958	0.0053271
CHERP	-0.451846	0.00643297
MKRN2	-0.449258	0.00678248
NFYC	-0.443369	0.00763897
SYNCRIP	-0.442578	0.00776093
SMARCC2	-0.431448	0.00965869
ADNP	-0.431088	0.00972612
KDM6B	-0.549933	0.00980192
KMT2D	-0.430595	0.00981925
MYSM1	-0.455321	0.0100573
PBRM1	-0.41789	0.0124905
CTBP2	-0.413531	0.0135383
UBN1	-0.40926	0.0146356
NUP42	-0.407006	0.0152439
MAX	-0.405884	0.0155549
KANSL1	-0.410654	0.0158465
HNRNPH2	-0.398749	0.0176581
TAF15	-0.397805	0.0179533
MPHOSPH8	-0.394799	0.0189213
ZMAT5	-0.425676	0.0190139
UNKL	-0.717847	0.019399
SFPQ	-0.393136	0.0194749
FUS	-0.386605	0.0217827
L3MBTL3	-0.382161	0.0234789
KDM1A	-0.382072	0.0235142
SMARCD2	-0.377658	0.025308
TRMT2A	-0.375694	0.0261415
GATAD2B	-0.374171	0.0268036
RBM4B	-0.425313	0.0269912
HCFC1	-0.371978	0.0277808
NBN	-0.371205	0.0281325
SCMH1	-0.712826	0.0311271
TRNAU1AP	-0.364338	0.0314175
HTATSF1	-0.361372	0.0329301
SETD1A	-0.361038	0.0331042
SRSF10	-0.359505	0.0339127
MDC1	-0.359378	0.0339803
INO80E	-0.369633	0.0342486
RBM14	-0.358568	0.0344143
ZNF687	-0.35786	0.0347979
SETD1B	-0.380118	0.0349151
HELLS	-0.357073	0.0352278
SNRPB	-0.353401	0.0372923
NONO	-0.351799	0.0382232
BRD2	-0.350779	0.0388255
CHD4	-0.342143	0.0442401
CPEB2	-0.58802	0.044335
SNRPD3	-0.340127	0.045588
MEX3D	-0.37182	0.047023
ZC3H3	-0.352783	0.0476545
ZC3H13	-0.336639	0.0479968
SNRPG	-0.335845	0.0485593
BRD4	-0.335528	0.0487852
RBMX	-0.335403	0.0488747
KDM3A	-0.334809	0.0493016

## Sheet:  LUSC signature in CCLE 
Lineage	Gene	Pearson_r	P_value		Lineage	Gene	Pearson_r	P_value	minus
LUSC10	YAF2	-0.343238	4.03597e-06		LUSC35	GSE1	-0.492995	6.40749e-12	11.1933
LUSC10	APBB1	-0.333061	8.03176e-06		LUSC35	CPSF6	-0.485482	1.47855e-11	10.8302
LUSC10	KMT2D	-0.330276	9.65535e-06		LUSC35	MYEF2	-0.476933	3.73668e-11	10.4275
LUSC10	SCML2	-0.323186	1.53042e-05		LUSC35	BCOR	-0.451388	5.14427e-10	9.28868
LUSC10	JADE3	-0.308322	3.87479e-05		LUSC35	KMT2D	-0.448808	6.62516e-10	9.1788
LUSC10	HNRNPA0	-0.308258	3.89e-05		LUSC35	PHF21A	-0.445702	8.95928e-10	9.04773
LUSC10	ENY2	-0.303008	5.33741e-05		LUSC35	SUGP2	-0.443582	1.09895e-09	8.95902
LUSC10	MYEF2	-0.297025	7.59863e-05		LUSC35	JADE3	-0.442815	1.18282e-09	8.92708
LUSC10	PTBP2	-0.294932	8.58249e-05		LUSC35	CXXC1	-0.441886	1.29267e-09	8.88851
LUSC10	CXXC1	-0.292199	0.000100477		LUSC35	TRIM24	-0.435905	2.27576e-09	8.64287
LUSC10	PHF14	-0.290002	0.000113913		LUSC35	CPEB3	-0.432252	3.1978e-09	8.49515
LUSC10	FXR2	-0.289882	0.000114697		LUSC35	PPM1D	-0.427687	4.86374e-09	8.31303
LUSC10	LARP4	-0.286812	0.000136443		LUSC35	POGZ	-0.42636	5.48812e-09	8.26058
LUSC10	PRR3	-0.286278	0.000140593		LUSC35	TDG	-0.422794	7.57252e-09	8.12076
LUSC10	PHC1	-0.283168	0.000167242		LUSC35	ARID1A	-0.421439	8.54912e-09	8.06808
LUSC10	CPSF6	-0.28114	0.000187069		LUSC35	MEX3B	-0.420045	9.68042e-09	8.01411
LUSC10	ANP32E	-0.279572	0.000203882		LUSC35	HCFC2	-0.41913	1.04999e-08	7.97882
LUSC10	GSE1	-0.279179	0.000208308		LUSC35	SMARCD1	-0.418409	1.11919e-08	7.95109
LUSC10	CELF6	-0.279069	0.000209567		LUSC35	CBX5	-0.412952	1.80606e-08	7.74327
LUSC10	DNMT3A	-0.277164	0.000232465		LUSC35	SCML2	-0.412846	1.82279e-08	7.73926
LUSC10	MATR3	-0.276752	0.000237713		LUSC35	RBM10	-0.412604	1.86154e-08	7.73013
LUSC10	SF3A1	-0.273984	0.000275932		LUSC35	MBTD1	-0.412461	1.88481e-08	7.72473
LUSC10	SFSWAP	-0.272551	0.000297887		LUSC35	UNK	-0.412165	1.93374e-08	7.7136
LUSC10	SRSF12	-0.272164	0.000304084		LUSC35	PHF8	-0.410392	2.254e-08	7.64705
LUSC10	MCRS1	-0.270991	0.000323629		LUSC35	HCFC1	-0.409178	2.50223e-08	7.60167
LUSC10	JADE1	-0.268563	0.000367812		LUSC35	APBB1	-0.408673	2.61282e-08	7.58289
LUSC10	SMARCD1	-0.266438	0.000411017		LUSC35	KDM8	-0.407813	2.81235e-08	7.55093
LUSC10	SIRT1	-0.266246	0.000415157		LUSC35	PTBP2	-0.407684	2.84353e-08	7.54614
LUSC10	KMT2B	-0.265565	0.000430099		LUSC35	CBX8	-0.40386	3.93434e-08	7.40513
LUSC10	EID2	-0.265298	0.000436095		LUSC35	JADE1	-0.40249	4.41515e-08	7.35505
LUSC10	TRIM24	-0.263764	0.000472061		LUSC35	SFPQ	-0.400995	5.00389e-08	7.30069
LUSC10	HDGFL2	-0.263695	0.000473742		LUSC35	PARP1	-0.400356	5.2784e-08	7.2775
LUSC10	SUGP2	-0.26278	0.000496566		LUSC35	DNMT3A	-0.39961	5.6164e-08	7.25054
LUSC10	ARID1A	-0.262065	0.000515086		LUSC35	NCOA1	-0.399518	5.65987e-08	7.24719
LUSC10	PRPF31	-0.260655	0.000553507		LUSC35	MSI2	-0.396004	7.56774e-08	7.12103
LUSC10	PHF21A	-0.260458	0.0005591		LUSC35	YAF2	-0.394992	8.22301e-08	7.08497
LUSC10	TOP2B	-0.26043	0.000559901		LUSC35	PRR3	-0.394627	8.47247e-08	7.07199
LUSC10	USP49	-0.260075	0.00057007		LUSC35	HNRNPR	-0.394066	8.87012e-08	7.05207
LUSC10	RBM12B	-0.257868	0.00063736		LUSC35	CECR2	-0.393577	9.23193e-08	7.03471
LUSC10	SRSF1	-0.257738	0.000641545		LUSC35	SMARCC2	-0.393408	9.3597e-08	7.02874
LUSC10	KDM8	-0.257654	0.000644286		LUSC35	BPTF	-0.393146	9.56192e-08	7.01945
LUSC10	PPP5C	-0.256873	0.000670028		LUSC35	RBBP4	-0.392591	1.00035e-07	6.99985
LUSC10	TDG	-0.256805	0.000672319		LUSC35	KANSL1	-0.391608	1.08334e-07	6.96523
LUSC10	SMARCE1	-0.255724	0.000709684		LUSC35	DOT1L	-0.391568	1.08693e-07	6.9638
LUSC10	ZNF74	-0.255077	0.000732954		LUSC35	SAFB	-0.389683	1.2656e-07	6.8977
LUSC10	SMARCA1	-0.254731	0.000745687		LUSC35	ZNF638	-0.388787	1.36015e-07	6.86641
LUSC10	CELF1	-0.254413	0.000757543		LUSC35	PRDM2	-0.388621	1.37837e-07	6.86063
LUSC10	EID2B	-0.254039	0.000771727		LUSC35	MTF2	-0.388431	1.39953e-07	6.85402
LUSC10	INO80D	-0.253969	0.000774415		LUSC35	SRSF10	-0.386586	1.62189e-07	6.78998
LUSC10	BCOR	-0.252359	0.000838533		LUSC35	PHC1	-0.386388	1.64767e-07	6.78313
LUSC10	DR1	-0.251867	0.000859116		LUSC35	BAZ2A	-0.385913	1.71107e-07	6.76673
LUSC10	SAMD14	-0.251645	0.000868538		LUSC35	MDC1	-0.385725	1.73695e-07	6.76021
LUSC10	CELF5	-0.250643	0.000912257		LUSC35	TIA1	-0.385426	1.77867e-07	6.7499
LUSC10	YBX2	-0.250518	0.000917818		LUSC35	SRSF12	-0.384327	1.94037e-07	6.71212
LUSC10	KMT5B	-0.250289	0.000928149		LUSC35	SIRT1	-0.381401	2.44291e-07	6.61209
LUSC10	SF3B1	-0.25023	0.000930847		LUSC35	SRSF11	-0.380387	2.64456e-07	6.57765
LUSC10	EHMT2	-0.249799	0.000950628		LUSC35	RO60	-0.380088	2.70686e-07	6.56753
LUSC10	CBX1	-0.249038	0.000986525		LUSC35	HNRNPA0	-0.377769	3.24114e-07	6.4893
LUSC10	DZIP3	-0.248925	0.000991948		LUSC35	ZC3H10	-0.377284	3.36489e-07	6.47303
LUSC10	CBX5	-0.246998	0.00108889		LUSC35	RBMX	-0.37692	3.46089e-07	6.46081
LUSC10	NOVA2	-0.246655	0.00110703		LUSC35	MATR3	-0.376243	3.64632e-07	6.43814
LUSC10	MSI1	-0.246223	0.00113031		LUSC35	ZMYM2	-0.376061	3.69762e-07	6.43208
LUSC10	HNRNPR	-0.245108	0.00119234		LUSC35	ZMYM3	-0.37599	3.71776e-07	6.42972
LUSC10	MDC1	-0.244881	0.00120541		LUSC35	ATF2	-0.375963	3.7256e-07	6.4288
LUSC10	ARID2	-0.244847	0.00120734		LUSC35	KDM2B	-0.375467	3.8703e-07	6.41225
LUSC10	KDM2B	-0.244838	0.00120783		LUSC35	PHF14	-0.375221	3.94419e-07	6.40404
LUSC10	FUBP1	-0.244165	0.0012473		LUSC35	USP49	-0.375111	3.97753e-07	6.40039
LUSC10	SNRNP70	-0.243352	0.00129647		LUSC35	KANSL3	-0.372745	4.76537e-07	6.3219
LUSC10	SFPQ	-0.242726	0.00133558		LUSC35	TOP2B	-0.37273	4.77074e-07	6.32141
LUSC10	CECR2	-0.241402	0.0014218		LUSC35	KDM6B	-0.372274	4.93925e-07	6.30634
LUSC10	RBM38	-0.241101	0.00144209		LUSC35	NONO	-0.371532	5.22526e-07	6.28189
LUSC10	MEX3B	-0.238216	0.00165059		LUSC35	RCOR3	-0.371316	5.31127e-07	6.2748
LUSC10	ZCRB1	-0.237767	0.00168534		LUSC35	KDM1B	-0.370276	5.7458e-07	6.24065
LUSC10	PBRM1	-0.237185	0.00173148		LUSC35	KDM5C	-0.370263	5.75141e-07	6.24023
LUSC10	STK4	-0.236978	0.0017482		LUSC35	HUWE1	-0.369598	6.04694e-07	6.21846
LUSC10	JMJD6	-0.236576	0.00178093		LUSC35	GATAD2B	-0.368925	6.36078e-07	6.19649
LUSC10	ZNF532	-0.236501	0.00178718		LUSC35	ELAVL1	-0.368501	6.56672e-07	6.18265
LUSC10	EPC1	-0.235726	0.0018522		LUSC35	SAFB2	-0.368348	6.64246e-07	6.17767
LUSC10	ATAD2B	-0.235714	0.00185319		LUSC35	EHMT2	-0.367481	7.08757e-07	6.1495
LUSC10	NCOA1	-0.235675	0.00185657		LUSC35	HDAC2	-0.366315	7.73166e-07	6.11173
LUSC10	MSL1	-0.235579	0.0018648		LUSC35	CBX1	-0.366067	7.87566e-07	6.10371
LUSC10	UBE2N	-0.23545	0.00187584		LUSC35	KMT5C	-0.365493	8.21921e-07	6.08517
LUSC10	KMT2A	-0.235411	0.00187925		LUSC35	KDM7A	-0.363918	9.23612e-07	6.03451
LUSC10	ATF2	-0.23514	0.00190278		LUSC35	MEAF6	-0.36354	9.49679e-07	6.02242
LUSC10	NFYB	-0.234523	0.00195739		LUSC35	PBRM1	-0.363284	9.67827e-07	6.0142
LUSC10	USP12	-0.234433	0.00196553		LUSC35	CHD6	-0.362281	1.04193e-06	5.98216
LUSC10	FTO	-0.234188	0.00198768		LUSC35	GADD45G	-0.361674	1.08933e-06	5.96284
LUSC10	MTF2	-0.233205	0.00207891		LUSC35	SMARCA5	-0.361181	1.12938e-06	5.94716
LUSC10	ZC3H10	-0.233084	0.00209045		LUSC35	EPC2	-0.360307	1.20391e-06	5.91941
LUSC10	PRKAA2	-0.232658	0.00213134		LUSC35	SART3	-0.359426	1.28372e-06	5.89153
LUSC10	SMARCAD1	-0.232486	0.00214807		LUSC35	PPP5C	-0.35875	1.34829e-06	5.87022
LUSC10	RBM15	-0.231533	0.00224291		LUSC35	ZNF711	-0.35829	1.39399e-06	5.85574
LUSC10	ING5	-0.230836	0.00231473		LUSC35	RBM12B	-0.356719	1.56164e-06	5.80642
LUSC10	HCFC1	-0.229407	0.0024684		LUSC35	CELF1	-0.35653	1.58299e-06	5.80052
LUSC10	MEAF6	-0.229159	0.00249602		LUSC35	SMARCAD1	-0.356298	1.6097e-06	5.79326
LUSC10	HMGN4	-0.22891	0.00252402		LUSC35	CENPC	-0.355841	1.66353e-06	5.77897
LUSC10	PELP1	-0.228333	0.00258998		LUSC35	MGA	-0.355219	1.73947e-06	5.75958
LUSC10	SRSF11	-0.227823	0.00264955		LUSC35	EYA3	-0.354855	1.78543e-06	5.74826
LUSC10	KANSL3	-0.225934	0.00288133		LUSC35	NFYB	-0.353792	1.92631e-06	5.71527
LUSC10	KAT2B	-0.22484	0.0030238		LUSC35	SS18L1	-0.353289	1.99674e-06	5.69968
LUSC10	SATB2	-0.224535	0.00306456		LUSC35	ZNF74	-0.352397	2.12745e-06	5.67214
LUSC10	TFPT	-0.224158	0.00311576		LUSC35	ARID1B	-0.352176	2.16105e-06	5.66534
LUSC10	ZNF239	-0.223288	0.00323685		LUSC35	MEX3A	-0.352014	2.18618e-06	5.66031
LUSC10	TADA2B	-0.222619	0.00333276		LUSC35	TAF9B	-0.351819	2.21647e-06	5.65434
LUSC10	ZNF638	-0.220126	0.00371313		LUSC35	BRWD1	-0.351778	2.22292e-06	5.65308
LUSC10	ATM	-0.220032	0.00372825		LUSC35	TET1	-0.350732	2.39368e-06	5.62093
LUSC10	SAFB	-0.219731	0.00377688		LUSC35	MSL1	-0.350667	2.40475e-06	5.61893
LUSC10	DGCR8	-0.219437	0.00382511		LUSC35	FBRSL1	-0.350648	2.40791e-06	5.61836
LUSC10	NCOR1	-0.218518	0.00397891		LUSC35	ZNF516	-0.349755	2.56437e-06	5.59102
LUSC10	KHDRBS3	-0.218049	0.00405959		LUSC35	SF3B1	-0.349575	2.59705e-06	5.58552
LUSC10	KDM6B	-0.217882	0.00408873		LUSC35	ARID2	-0.349162	2.67352e-06	5.57292
LUSC10	EYA3	-0.217727	0.00411593		LUSC35	FUBP1	-0.348518	2.79717e-06	5.55328
LUSC10	CUL3	-0.217712	0.00411843		LUSC35	ACTL6B	-0.348086	2.88306e-06	5.54015
LUSC10	SIRT4	-0.217438	0.00416697		LUSC35	ATRX	-0.345362	3.48541e-06	5.45775
LUSC10	CELF3	-0.215388	0.00454587		LUSC35	FXR2	-0.344697	3.64956e-06	5.43776
LUSC10	ZCCHC17	-0.21477	0.00466598		LUSC35	SHPRH	-0.344275	3.75759e-06	5.42509
LUSC10	RBMX	-0.214337	0.00475172		LUSC35	KDM1A	-0.344135	3.79417e-06	5.42088
LUSC10	SRSF10	-0.214071	0.0048053		LUSC35	ZC3H7A	-0.343506	3.96236e-06	5.40205
LUSC10	ARID4A	-0.213629	0.00489535		LUSC35	MSI1	-0.343354	4.00398e-06	5.39751
LUSC10	HCFC2	-0.213462	0.00492968		LUSC35	SCAF8	-0.343332	4.01001e-06	5.39685
LUSC10	ACTR8	-0.212956	0.00503527		LUSC35	CELF6	-0.342774	4.16696e-06	5.38018
LUSC10	ELAVL1	-0.212233	0.00518961		LUSC35	TADA1	-0.342033	4.38425e-06	5.3581
LUSC10	RAD54L2	-0.212093	0.00521994		LUSC35	DZIP3	-0.341283	4.61527e-06	5.3358
LUSC10	GTF3A	-0.211674	0.00531173		LUSC35	SF3A1	-0.340934	4.7265e-06	5.32546
LUSC10	CBX8	-0.211517	0.00534659		LUSC35	SATB2	-0.340932	4.72732e-06	5.32538
LUSC10	RBBP4	-0.211491	0.00535224		LUSC35	EMSY	-0.340584	4.84091e-06	5.31507
LUSC10	CHERP	-0.210989	0.00546504		LUSC35	HP1BP3	-0.340118	4.99677e-06	5.30131
LUSC10	SAP18	-0.210804	0.00550716		LUSC35	KMT5B	-0.339956	5.05245e-06	5.2965
LUSC10	WAC	-0.209978	0.00569838		LUSC35	CELF3	-0.337421	5.9988e-06	5.22194
LUSC10	MSI2	-0.209425	0.00582983		LUSC35	SUZ12	-0.337087	6.13547e-06	5.21215
LUSC10	RRP8	-0.20908	0.0059132		LUSC35	UBE2N	-0.337043	6.15354e-06	5.21087
LUSC10	PARP1	-0.208109	0.00615369		LUSC35	HDAC5	-0.336227	6.50104e-06	5.18702
LUSC10	BAZ2A	-0.20775	0.00624457		LUSC35	BAZ2B	-0.33622	6.50376e-06	5.18684
LUSC10	HNRNPH3	-0.207099	0.00641278		LUSC35	SETMAR	-0.336219	6.50425e-06	5.1868
LUSC10	RBM8A	-0.206718	0.00651308		LUSC35	ATAD2B	-0.335865	6.66095e-06	5.17646
LUSC10	ZFR	-0.206398	0.00659854		LUSC35	BRD3	-0.335336	6.90123e-06	5.16107
LUSC10	MLLT10	-0.206335	0.00661548		LUSC35	CDK3	-0.334932	7.08999e-06	5.14935
LUSC10	YEATS4	-0.206128	0.00667115		LUSC35	SETD1A	-0.334718	7.19231e-06	5.14313
LUSC10	CHD1L	-0.205575	0.00682232		LUSC35	KHDRBS1	-0.334328	7.38224e-06	5.13181
LUSC10	SETMAR	-0.205491	0.00684563		LUSC35	SUDS3	-0.334321	7.38575e-06	5.13161
LUSC10	ACTR6	-0.20429	0.00718565		LUSC35	SETD1B	-0.334279	7.40623e-06	5.1304
LUSC10	SMARCA5	-0.20422	0.00720607		LUSC35	INO80D	-0.334092	7.49899e-06	5.125
LUSC10	RBM33	-0.204035	0.00725985		LUSC35	ADNP	-0.333898	7.59664e-06	5.11938
LUSC10	ZC3H14	-0.203887	0.00730326		LUSC35	ASH1L	-0.333649	7.72372e-06	5.11217
LUSC10	ACTL6B	-0.203043	0.00755475		LUSC35	ZNF532	-0.33345	7.82684e-06	5.10641
LUSC10	TRIM16	-0.202993	0.00756986		LUSC35	HMGN2	-0.333319	7.89506e-06	5.10264
LUSC10	BMI1	-0.202404	0.00775009		LUSC35	HDAC6	-0.332531	8.31952e-06	5.0799
LUSC10	DPF1	-0.202221	0.00780693		LUSC35	HIRA	-0.332374	8.40649e-06	5.07539
LUSC10	PABPN1L	-0.201487	0.00803852		LUSC35	KMT2B	-0.331938	8.65242e-06	5.06286
LUSC10	EXOSC5	-0.20145	0.00805043		LUSC35	MYSM1	-0.331734	8.77015e-06	5.05699
LUSC10	ZMAT5	-0.201361	0.00807882		LUSC35	RAVER1	-0.330796	9.33014e-06	5.03011
LUSC10	HDAC2	-0.201332	0.00808808		LUSC35	MAZ	-0.330558	9.47781e-06	5.02329
LUSC10	SSB	-0.201026	0.00818698		LUSC35	CELF4	-0.328921	1.05533e-05	4.97661
LUSC10	MEX3A	-0.200821	0.00825392		LUSC35	ACTR6	-0.328385	1.09297e-05	4.96139
LUSC10	SMARCC2	-0.200805	0.00825919		LUSC35	DGCR8	-0.327688	1.14383e-05	4.94164
LUSC10	PPP1CC	-0.199811	0.0085902		LUSC35	EID2	-0.327374	1.16749e-05	4.93275
LUSC10	PRDM2	-0.199619	0.00865553		LUSC35	ZBTB7C	-0.326191	1.2608e-05	4.89935
LUSC10	DDB1	-0.199548	0.00867968		LUSC35	CTCF	-0.326175	1.26209e-05	4.89891
LUSC10	POGZ	-0.199164	0.00881216		LUSC35	HDGFL2	-0.325386	1.32824e-05	4.87672
LUSC10	CPEB1	-0.19908	0.00884122		LUSC35	LARP1B	-0.325165	1.34738e-05	4.87051
LUSC10	RBM10	-0.198901	0.00890368		LUSC35	KAT7	-0.324778	1.38143e-05	4.85967
LUSC10	USP11	-0.198629	0.00899942		LUSC35	MCM3AP	-0.324333	1.42167e-05	4.8472
LUSC10	RBM3	-0.198611	0.00900554		LUSC35	USP21	-0.323917	1.46024e-05	4.83558
LUSC10	SETD1A	-0.19833	0.00910559		LUSC35	CHERP	-0.323825	1.46893e-05	4.833
LUSC10	RO60	-0.198324	0.00910764		LUSC35	ING5	-0.32366	1.48455e-05	4.8284
LUSC10	BRWD1	-0.198054	0.00920442		LUSC35	ENY2	-0.323198	1.52931e-05	4.8155
LUSC10	GADD45G	-0.19795	0.00924195		LUSC35	SIRT2	-0.321059	1.75341e-05	4.75612
LUSC10	HTATSF1	-0.197729	0.00932214		LUSC35	SMARCA4	-0.320832	1.77883e-05	4.74987
LUSC10	PHC2	-0.19736	0.00945777		LUSC35	ASXL3	-0.320049	1.8696e-05	4.72825
LUSC10	FBRSL1	-0.197354	0.00945974		LUSC35	SNRNP70	-0.319968	1.87925e-05	4.72602
LUSC10	HNRNPA3	-0.19639	0.00982159		LUSC35	ZC3H12B	-0.319681	1.91375e-05	4.71811
LUSC10	CDK3	-0.195964	0.00998558		LUSC35	EHMT1	-0.319675	1.91452e-05	4.71794
LUSC10	CTR9	-0.195366	0.0102194		LUSC35	FTO	-0.319218	1.97069e-05	4.70538
LUSC10	MGA	-0.195219	0.0102776		LUSC35	SFSWAP	-0.318224	2.09837e-05	4.67812
LUSC10	TET1	-0.194699	0.010486		LUSC35	PSIP1	-0.318144	2.10904e-05	4.67591
LUSC10	NAP1L1	-0.194256	0.0106665		LUSC35	SMARCC1	-0.3181	2.11485e-05	4.67472
LUSC10	LAS1L	-0.193563	0.0109544		LUSC35	USP12	-0.31804	2.12279e-05	4.67309
LUSC10	RAVER1	-0.193287	0.0110707		LUSC35	MARF1	-0.317774	2.15866e-05	4.66582
LUSC10	PPM1D	-0.192922	0.0112267		LUSC35	RBM4B	-0.3173	2.22403e-05	4.65286
LUSC10	ARRB1	-0.192821	0.0112701		LUSC35	CHD4	-0.316638	2.31833e-05	4.63483
LUSC10	MARF1	-0.192655	0.0113418		LUSC35	KMT2C	-0.316092	2.399e-05	4.61997
LUSC10	BCORL1	-0.191414	0.0118908		LUSC35	YEATS4	-0.315432	2.50007e-05	4.60205
LUSC10	SHPRH	-0.191317	0.0119346		LUSC35	LARP4	-0.315256	2.52766e-05	4.59728
LUSC10	SETD1B	-0.191254	0.0119632		LUSC35	TARDBP	-0.314872	2.58885e-05	4.58689
LUSC10	RBM4B	-0.191155	0.0120081		LUSC35	DR1	-0.313219	2.86882e-05	4.5423
LUSC10	HNRNPLL	-0.190297	0.0124048		LUSC35	MCRS1	-0.312931	2.92045e-05	4.53455
LUSC10	ZMYM2	-0.189872	0.0126056		LUSC35	RBM33	-0.312754	2.95259e-05	4.5298
LUSC10	BPTF	-0.189849	0.0126164		LUSC35	PRKAA2	-0.312289	3.03863e-05	4.51732
LUSC10	MBTD1	-0.189558	0.0127556		LUSC35	KHDRBS3	-0.310928	3.30415e-05	4.48094
LUSC10	IGF2BP1	-0.188731	0.013158		LUSC35	RBBP5	-0.310527	3.38649e-05	4.47025
LUSC10	SAFB2	-0.188462	0.0132918		LUSC35	BRD2	-0.310173	3.46078e-05	4.46083
LUSC10	CPEB3	-0.188202	0.0134218		LUSC35	RBM15	-0.310131	3.46966e-05	4.45971
LUSC10	ZRANB2	-0.187153	0.0139575		LUSC35	PHIP	-0.310053	3.48629e-05	4.45764
LUSC10	MCM3AP	-0.18625	0.0144341		LUSC35	EID2B	-0.309646	3.57429e-05	4.44681
LUSC10	TAF4	-0.186069	0.014531		LUSC35	PHF13	-0.309075	3.70109e-05	4.43167
LUSC10	KAT5	-0.185809	0.0146719		LUSC35	ING3	-0.307816	3.99598e-05	4.39838
LUSC10	KDM1B	-0.185689	0.0147368		LUSC35	PUM1	-0.307517	4.06906e-05	4.39051
LUSC10	GATAD2B	-0.185519	0.0148299		LUSC35	PPP1CC	-0.307492	4.07524e-05	4.38985
LUSC10	SRSF3	-0.185369	0.0149125		LUSC35	ELAVL4	-0.30719	4.15053e-05	4.3819
LUSC10	EPC2	-0.185205	0.0150031		LUSC35	MECP2	-0.3067	4.27564e-05	4.369
LUSC10	USP36	-0.184944	0.0151482		LUSC35	PPP1R10	-0.306025	4.45354e-05	4.35129
LUSC10	EXOSC9	-0.184872	0.0151881		LUSC35	MSL2	-0.304874	4.77302e-05	4.32121
LUSC10	HNRNPM	-0.184757	0.0152525		LUSC35	CTR9	-0.304376	4.91795e-05	4.30822
LUSC10	NELFE	-0.184723	0.0152719		LUSC35	TAF5	-0.303044	5.32618e-05	4.27358
LUSC10	PAF1	-0.184594	0.0153448		LUSC35	WSB2	-0.302625	5.46095e-05	4.26273
LUSC10	PHF1	-0.184441	0.015431		LUSC35	YTHDF2	-0.302305	5.56588e-05	4.25447
LUSC10	PRDM4	-0.18397	0.0157005		LUSC35	RBM14	-0.30163	5.7939e-05	4.23703
LUSC10	CENPC	-0.183233	0.0161297		LUSC35	HNRNPDL	-0.299642	6.51721e-05	4.18594
LUSC10	SETD2	-0.182592	0.0165118		LUSC35	EZH2	-0.299092	6.73174e-05	4.17187
LUSC10	DHX57	-0.182576	0.0165217		LUSC35	HMGN4	-0.298842	6.83124e-05	4.1655
LUSC10	CHD9	-0.182188	0.0167563		LUSC35	KDM5A	-0.298354	7.03006e-05	4.15304
LUSC10	TADA2A	-0.182034	0.016851		LUSC35	UPF3B	-0.297988	7.18278e-05	4.14371
LUSC10	LSM10	-0.182016	0.0168618		LUSC35	HLTF	-0.29783	7.24923e-05	4.13971
LUSC10	CHD7	-0.181784	0.0170043		LUSC35	PAXIP1	-0.29739	7.43851e-05	4.12851
LUSC10	SRSF7	-0.181693	0.0170608		LUSC35	MBD5	-0.297353	7.45469e-05	4.12757
LUSC10	SUV39H2	-0.181688	0.0170642		LUSC35	NOVA2	-0.296742	7.72525e-05	4.11209
LUSC10	KHDRBS1	-0.181668	0.017076		LUSC35	SAMD4B	-0.29606	8.03843e-05	4.09483
LUSC10	SFMBT2	-0.181276	0.0173205		LUSC35	DNMT1	-0.296049	8.04389e-05	4.09453
LUSC10	DOT1L	-0.180829	0.0176031		LUSC35	ELP2	-0.295495	8.30713e-05	4.08055
LUSC10	PHF20L1	-0.180623	0.0177348		LUSC35	EPC1	-0.295327	8.38819e-05	4.07633
LUSC10	RBM6	-0.179869	0.0182236		LUSC35	PHF10	-0.295319	8.39214e-05	4.07613
LUSC10	KMT5C	-0.179791	0.0182745		LUSC35	SRSF3	-0.293977	9.07017e-05	4.04238
LUSC10	EWSR1	-0.179753	0.0182993		LUSC35	SENP1	-0.293967	9.07546e-05	4.04213
LUSC10	CHAF1B	-0.179713	0.0183256		LUSC35	KDM3B	-0.293883	9.1198e-05	4.04001
LUSC10	RBM44	-0.179476	0.0184823		LUSC35	DMAP1	-0.293776	9.17588e-05	4.03735
LUSC10	HUWE1	-0.179164	0.0186909		LUSC35	SIRT4	-0.292349	9.96124e-05	4.00169
LUSC10	GRSF1	-0.179096	0.0187366		LUSC35	USP11	-0.29192	0.000102097	3.99099
LUSC10	HIRA	-0.178899	0.0188692		LUSC35	RC3H2	-0.291874	0.000102367	3.98984
LUSC10	HDAC6	-0.178719	0.0189911		LUSC35	PRMT6	-0.291841	0.000102561	3.98902
LUSC10	SAMD4B	-0.178707	0.0189993		LUSC35	MSH6	-0.291731	0.00010321	3.98628
LUSC10	SENP1	-0.178417	0.0191974		LUSC35	NASP	-0.29075	0.000109159	3.96194
LUSC10	ZNF516	-0.177861	0.019582		LUSC35	YBX2	-0.290682	0.000109587	3.96024
LUSC10	TRNAU1AP	-0.177618	0.0197526		LUSC35	HNRNPLL	-0.290626	0.000109937	3.95886
LUSC10	KDM1A	-0.176891	0.0202695		LUSC35	KMT2A	-0.290576	0.000110247	3.95763
LUSC10	SETD6	-0.176813	0.0203256		LUSC35	UBR7	-0.290445	0.000111074	3.95439
LUSC10	DNMT3B	-0.17592	0.0209783		LUSC35	SPEN	-0.290112	0.000113203	3.94614
LUSC10	TIA1	-0.175683	0.021154		LUSC35	KDM4B	-0.289756	0.000115517	3.93735
LUSC10	MTA3	-0.175632	0.0211924		LUSC35	SMARCA1	-0.289485	0.000117313	3.93065
LUSC10	HNRNPL	-0.175559	0.0212473		LUSC35	EP300	-0.289183	0.00011934	3.92321
LUSC10	RBPMS2	-0.174959	0.0217003		LUSC35	TAF8	-0.289051	0.000120234	3.91997
LUSC10	ATRX	-0.174627	0.0219551		LUSC35	HNRNPH3	-0.288935	0.000121034	3.91709
LUSC10	RUVBL2	-0.174418	0.0221168		LUSC35	NPM2	-0.288575	0.000123525	3.90824
LUSC10	ELP3	-0.173995	0.0224468		LUSC35	SUGP1	-0.287582	0.000130653	3.88388
LUSC10	SS18L1	-0.173687	0.0226894		LUSC35	MEN1	-0.287326	0.000132547	3.87763
LUSC10	RBM28	-0.172978	0.023258		LUSC35	SMARCE1	-0.286643	0.000137743	3.86093
LUSC10	MECP2	-0.17266	0.0235161		LUSC35	PUM2	-0.286407	0.000139581	3.85517
LUSC10	U2AF2	-0.172643	0.0235301		LUSC35	DDB1	-0.28563	0.000145798	3.83625
LUSC10	TOP2A	-0.172531	0.0236218		LUSC35	TP53BP1	-0.28546	0.000147189	3.83213
LUSC10	IGF2BP3	-0.17194	0.0241113		LUSC35	SETD5	-0.285151	0.00014976	3.8246
LUSC10	PABPC1L2A	-0.171746	0.0242737		LUSC35	ARID4A	-0.284566	0.000154729	3.81043
LUSC10	TP53BP1	-0.171728	0.0242893		LUSC35	RNPS1	-0.284251	0.000157464	3.80282
LUSC10	TLE2	-0.17163	0.0243712		LUSC35	MEX3C	-0.283953	0.000160099	3.79561
LUSC10	MORF4L2	-0.171311	0.0246412		LUSC35	NOVA1	-0.283307	0.000165955	3.78001
LUSC10	ZC3H7A	-0.170798	0.0250811		LUSC35	SRRM1	-0.282631	0.000172285	3.76375
LUSC10	KANSL1	-0.170487	0.0253509		LUSC35	RBM28	-0.282557	0.000172994	3.76197
LUSC10	CHD3	-0.170178	0.0256222		LUSC35	RRP8	-0.282373	0.000174768	3.75754
LUSC10	MEX3C	-0.170144	0.0256516		LUSC35	SAP130	-0.282282	0.000175653	3.75534
LUSC10	SNRPC	-0.170104	0.0256874		LUSC35	ZRANB2	-0.280138	0.000197662	3.70408
LUSC10	SRRT	-0.170006	0.0257733		LUSC35	CHAF1B	-0.279982	0.000199352	3.70038
LUSC10	PRDM14	-0.169941	0.0258314		LUSC35	MLLT10	-0.27972	0.000202235	3.69414
LUSC10	SMARCB1	-0.169875	0.0258893		LUSC35	PRKDC	-0.279659	0.000202915	3.69269
LUSC10	RCOR3	-0.169839	0.0259219		LUSC35	UBR2	-0.279596	0.000203614	3.69119
LUSC10	SNRPB2	-0.169489	0.0262341		LUSC35	SPOP	-0.278708	0.000213741	3.67011
LUSC10	HMGB1	-0.169396	0.0263178		LUSC35	JMJD6	-0.278396	0.000217407	3.66273
LUSC10	NAP1L4	-0.169093	0.0265922		LUSC35	MBD1	-0.277528	0.000227918	3.64222
LUSC10	HLTF	-0.169068	0.0266146		LUSC35	BRWD3	-0.277465	0.000228693	3.64075
LUSC10	TRIM27	-0.169012	0.0266652		LUSC35	TET3	-0.277117	0.000233055	3.63254
LUSC10	HDAC5	-0.168955	0.0267174		LUSC35	HMGN3	-0.277062	0.000233758	3.63123
LUSC10	RUVBL1	-0.168745	0.0269098		LUSC35	RBM8A	-0.276708	0.000238283	3.62291
LUSC10	CHD6	-0.168599	0.027044		LUSC35	SF1	-0.276488	0.000241128	3.61775
LUSC10	HP1BP3	-0.168407	0.0272212		LUSC35	RAVER2	-0.276302	0.000243565	3.61339
LUSC10	SUGP1	-0.168391	0.0272364		LUSC35	ANP32E	-0.275748	0.000250967	3.60038
LUSC10	ELAVL3	-0.168349	0.0272748		LUSC35	HNRNPL	-0.275344	0.000256493	3.59092
LUSC10	MAZ	-0.168286	0.0273338		LUSC35	TRRAP	-0.274884	0.000262924	3.58017
LUSC10	MBD3	-0.167571	0.0280055		LUSC35	RBM6	-0.274686	0.000265726	3.57557
LUSC10	CUL4B	-0.166926	0.0286236		LUSC35	HTATSF1	-0.274545	0.000267749	3.57227
LUSC10	LARP7	-0.166601	0.0289399		LUSC35	ING1	-0.27417	0.000273195	3.56353
LUSC10	NONO	-0.166023	0.029509		LUSC35	NCOR1	-0.273638	0.000281091	3.55115
LUSC10	ELP6	-0.165496	0.0300359		LUSC35	SATB1	-0.273134	0.000288767	3.53945
LUSC10	ENOX1	-0.165469	0.0300627		LUSC35	SCAF4	-0.272885	0.000292633	3.53368
LUSC10	CTCF	-0.165122	0.0304151		LUSC35	RAD54L2	-0.272807	0.000293853	3.53187
LUSC10	ELP5	-0.165058	0.0304805		LUSC35	ELAVL3	-0.271926	0.000307965	3.5115
LUSC10	SENP3	-0.164984	0.0305553		LUSC35	NFYC	-0.271096	0.000321836	3.49237
LUSC10	PSIP1	-0.164867	0.0306753		LUSC35	ZBTB33	-0.270716	0.000328375	3.48363
LUSC10	BOLL	-0.164857	0.0306856		LUSC35	TAF6L	-0.270641	0.000329675	3.48191
LUSC10	EZH1	-0.164782	0.0307631		LUSC35	PCGF3	-0.270437	0.000333251	3.47723
LUSC10	PCGF5	-0.164651	0.0308977		LUSC35	SCMH1	-0.27036	0.000334607	3.47546
LUSC10	SUZ12	-0.164349	0.0312113		LUSC35	RLIM	-0.27022	0.000337099	3.47224
LUSC10	CELF4	-0.163946	0.0316334		LUSC35	CPSF7	-0.270024	0.000340603	3.46775
LUSC10	UNK	-0.163496	0.03211		LUSC35	MBD6	-0.269339	0.000353115	3.45208
LUSC10	HNRNPDL	-0.163104	0.0325312		LUSC35	TADA2B	-0.268825	0.000362798	3.44034
LUSC10	CPEB4	-0.162352	0.0333506		LUSC35	HNRNPA3	-0.267648	0.000385871	3.41356
LUSC10	NOVA1	-0.162266	0.0334459		LUSC35	PHF2	-0.267628	0.000386274	3.4131
LUSC10	NSUN6	-0.161504	0.0342959		LUSC35	HLCS	-0.267065	0.000397821	3.40031
LUSC10	EMSY	-0.161119	0.0347331		LUSC35	LEMD3	-0.266929	0.000400634	3.39725
LUSC10	PHIP	-0.161028	0.0348361		LUSC35	NSL1	-0.266122	0.000417831	3.379
LUSC10	FBL	-0.160735	0.0351732		LUSC35	TAF4	-0.26586	0.000423571	3.37307
LUSC10	BRD2	-0.160435	0.0355194		LUSC35	SNRPN	-0.265808	0.000424718	3.3719
LUSC10	TRIM28	-0.160128	0.0358781		LUSC35	CHD1L	-0.264627	0.000451507	3.34534
LUSC10	RNF2	-0.159752	0.0363209		LUSC35	SRRT	-0.263958	0.000467375	3.33033
LUSC10	PKN1	-0.159442	0.0366898		LUSC35	RBBP7	-0.263727	0.000472955	3.32518
LUSC10	PBK	-0.159424	0.0367116		LUSC35	GTF3C4	-0.262736	0.000497671	3.30306
LUSC10	TRIM33	-0.159264	0.0369026		LUSC35	SRCAP	-0.262669	0.000499391	3.30156
LUSC10	PRDM13	-0.159255	0.0369138		LUSC35	HIRIP3	-0.260671	0.000553068	3.25722
LUSC10	MSL3	-0.159119	0.0370769		LUSC35	LIN28B	-0.26061	0.000554786	3.25587
LUSC10	GFI1B	-0.158999	0.0372224		LUSC35	RBM38	-0.259886	0.000575585	3.23989
LUSC10	UPF3B	-0.158985	0.0372397		LUSC35	TLK2	-0.258813	0.000607713	3.2163
LUSC10	SMARCA4	-0.158803	0.0374595		LUSC35	NSUN6	-0.258708	0.000610927	3.21401
LUSC10	TAF5	-0.158735	0.0375419		LUSC35	ZC3H4	-0.258675	0.00061196	3.21328
LUSC10	SAP130	-0.158258	0.0381276		LUSC35	KHDRBS2	-0.25839	0.000620821	3.20703
LUSC10	BRPF1	-0.157861	0.0386192		LUSC35	TADA2A	-0.257745	0.000641328	3.19292
LUSC10	TLK2	-0.157773	0.0387293		LUSC35	KDM3A	-0.257194	0.000659326	3.1809
LUSC10	KAT7	-0.157576	0.0389759		LUSC35	ZC3H6	-0.257033	0.000664677	3.17739
LUSC10	USP3	-0.157355	0.0392547		LUSC35	SRSF4	-0.256294	0.000689774	3.16129
LUSC10	YTHDF3	-0.157054	0.0396373		LUSC35	MBD3	-0.255906	0.000703261	3.15288
LUSC10	RBM7	-0.156845	0.0399043		LUSC35	MTA3	-0.255276	0.000725718	3.13923
LUSC10	SSRP1	-0.156193	0.0407473		LUSC35	ZC3H8	-0.255032	0.000734605	3.13395
LUSC10	SNRPA	-0.155894	0.0411386		LUSC35	HELZ	-0.253633	0.000787414	3.1038
LUSC10	PRKAB1	-0.155296	0.0419324		LUSC35	SYNJ1	-0.253292	0.000800802	3.09647
LUSC10	SNRPD1	-0.155284	0.0419479		LUSC35	TAF1	-0.252787	0.000821025	3.08564
LUSC10	PPIL4	-0.155141	0.04214		LUSC35	NCOA6	-0.252254	0.000842907	3.07422
LUSC10	PRDM8	-0.155138	0.0421431		LUSC35	SAMD14	-0.251698	0.000866242	3.06236
LUSC10	SMARCC1	-0.155133	0.0421505		LUSC35	RBM26	-0.250907	0.00090051	3.04551
LUSC10	RBM19	-0.154905	0.0424576		LUSC35	BCORL1	-0.24985	0.000948248	3.02308
LUSC10	DNMT1	-0.154587	0.0428885		LUSC35	SMARCB1	-0.249806	0.000950316	3.02213
LUSC10	FMR1	-0.154175	0.0434533		LUSC35	L3MBTL2	-0.249405	0.000969055	3.01365
LUSC10	NASP	-0.153914	0.0438129		LUSC35	MPHOSPH8	-0.249046	0.000986127	3.00607
LUSC10	KDM5C	-0.153874	0.0438693		LUSC35	HNRNPM	-0.248806	0.000997699	3.001
LUSC10	SMYD1	-0.153655	0.0441739		LUSC35	CELF5	-0.248624	0.00100655	2.99716
LUSC10	GLYR1	-0.153541	0.0443326		LUSC35	CHD5	-0.248358	0.00101962	2.99156
LUSC10	PPP1R10	-0.153464	0.0444413		LUSC35	CUL3	-0.248161	0.00102941	2.98741
LUSC10	MLLT1	-0.152688	0.045541		LUSC35	TOP2A	-0.247981	0.00103839	2.98364
LUSC10	BRD3	-0.152396	0.0459604		LUSC35	CIT	-0.247959	0.00103953	2.98316
LUSC10	G3BP2	-0.152081	0.0464172		LUSC35	CBX2	-0.247408	0.00106756	2.97161
LUSC10	ZZZ3	-0.151708	0.0469629		LUSC35	EWSR1	-0.246909	0.00109359	2.96115
LUSC10	SUDS3	-0.151515	0.047247		LUSC35	SAP18	-0.246529	0.00111377	2.95321
LUSC10	ZC3H13	-0.151397	0.0474219		LUSC35	PPIE	-0.246334	0.00112428	2.94912
LUSC10	TADA1	-0.151281	0.0475935		LUSC35	RNF8	-0.246331	0.00112444	2.94906
LUSC10	ZC3H7B	-0.151097	0.0478672		LUSC35	KDM4A	-0.246265	0.00112803	2.94768
LUSC10	SART3	-0.151007	0.0480017		LUSC35	USP22	-0.245645	0.00116208	2.93476
LUSC10	ASXL3	-0.150941	0.0481002		LUSC35	G3BP2	-0.245633	0.00116274	2.93452
LUSC10	YBX1	-0.150878	0.0481954		LUSC35	SAP30	-0.245428	0.00117426	2.93024
LUSC10	LIN28B	-0.15067	0.0485083		LUSC35	GSK3B	-0.245195	0.00118743	2.92539
LUSC10	SNRNP35	-0.150386	0.0489386		LUSC35	KAT6B	-0.244921	0.00120308	2.91971
LUSC10	SRSF9	-0.150298	0.0490725		LUSC35	NSD3	-0.244834	0.00120807	2.91791
LUSC10	INO80C	-0.150223	0.0491871		LUSC35	PKN1	-0.244816	0.00120911	2.91754
LUSC10	CUL4A	-0.150101	0.0493736		LUSC35	GTF3A	-0.244766	0.00121202	2.91649
LUSC10	ZMYM3	-0.149725	0.0499525		LUSC35	NSD2	-0.244588	0.00122236	2.9128
LUSC10	HNRNPA2B1	-0.1497	0.0499915		LUSC35	TRIM16	-0.244539	0.00122521	2.91179
					LUSC35	PHC2	-0.244529	0.00122582	2.91157
					LUSC35	DNMT3B	-0.243565	0.00128345	2.89162
					LUSC35	ZC3H13	-0.243525	0.00128587	2.8908
					LUSC35	KAT6A	-0.243061	0.00131453	2.88123
					LUSC35	RC3H1	-0.242842	0.00132824	2.87672
					LUSC35	SMYD3	-0.242787	0.00133169	2.8756
					LUSC35	HNRNPD	-0.24172	0.00140065	2.85367
					LUSC35	SRSF1	-0.241673	0.00140374	2.85271
					LUSC35	RBM20	-0.241619	0.0014073	2.85161
					LUSC35	U2SURP	-0.240394	0.00149081	2.82658
					LUSC35	DHX57	-0.240293	0.00149795	2.8245
					LUSC35	USP3	-0.239737	0.0015375	2.81319
					LUSC35	PHF20L1	-0.239666	0.00154256	2.81176
					LUSC35	U2AF2	-0.239075	0.00158579	2.79976
					LUSC35	LSM7	-0.238806	0.00160582	2.7943
					LUSC35	MLLT6	-0.238603	0.0016211	2.79019
					LUSC35	ACTR3B	-0.237632	0.00169597	2.77058
					LUSC35	HNRNPA1	-0.237342	0.00171894	2.76474
					LUSC35	PHF12	-0.237078	0.0017401	2.75943
					LUSC35	RNF40	-0.237034	0.00174366	2.75854
					LUSC35	KMT2E	-0.23675	0.00176671	2.75283
					LUSC35	ELP6	-0.236683	0.00177219	2.75149
					LUSC35	PABPN1L	-0.236476	0.00178922	2.74734
					LUSC35	CUL4B	-0.236378	0.00179738	2.74536
					LUSC35	SNRPD1	-0.236339	0.00180059	2.74458
					LUSC35	CHD8	-0.236208	0.00181152	2.74196
					LUSC35	WAC	-0.235846	0.00184201	2.73471
					LUSC35	CHD7	-0.235771	0.00184834	2.73322
					LUSC35	RBM18	-0.235532	0.00186879	2.72844
					LUSC35	TRIM33	-0.235264	0.00189197	2.72309
					LUSC35	TRIM27	-0.23522	0.00189579	2.72221
					LUSC35	EZH1	-0.235093	0.00190689	2.71967
					LUSC35	RPS6KA5	-0.234989	0.00191605	2.71759
					LUSC35	PCGF5	-0.2349	0.00192389	2.71582
					LUSC35	KAT5	-0.23481	0.00193187	2.71402
					LUSC35	TLE2	-0.234653	0.00194579	2.7109
					LUSC35	SETDB1	-0.234402	0.00196834	2.7059
					LUSC35	TDRD3	-0.233956	0.00200889	2.69704
					LUSC35	RNPC3	-0.233944	0.00201003	2.6968
					LUSC35	HELLS	-0.233714	0.00203125	2.69224
					LUSC35	KAT8	-0.23282	0.00211574	2.67454
					LUSC35	ACTR8	-0.231762	0.00221982	2.65368
					LUSC35	PAN3	-0.23158	0.00223815	2.65011
					LUSC35	PABPC5	-0.231399	0.0022566	2.64655
					LUSC35	ZMAT5	-0.231205	0.00227651	2.64273
					LUSC35	ATF7IP	-0.230809	0.00231751	2.63498
					LUSC35	CSNK2A1	-0.230716	0.00232731	2.63315
					LUSC35	ZCCHC17	-0.230431	0.00235734	2.62758
					LUSC35	TRNAU1AP	-0.229593	0.00244788	2.61121
					LUSC35	HINFP	-0.229468	0.00246173	2.60876
					LUSC35	RSF1	-0.227868	0.00264429	2.57769
					LUSC35	POLDIP3	-0.227186	0.00272578	2.56451
					LUSC35	PRKAB1	-0.227061	0.00274095	2.5621
					LUSC35	FMR1	-0.22656	0.00280258	2.55244
					LUSC35	ZZZ3	-0.226497	0.00281043	2.55123
					LUSC35	USP36	-0.226193	0.00284852	2.54538
					LUSC35	RYBP	-0.225975	0.00287605	2.5412
					LUSC35	ATM	-0.225631	0.00292014	2.5346
					LUSC35	IREB2	-0.225376	0.00295316	2.52971
					LUSC35	PPP4R3A	-0.225019	0.0030001	2.52286
					LUSC35	BRPF3	-0.224721	0.00303962	2.51718
					LUSC35	GLYR1	-0.224695	0.00304317	2.51667
					LUSC35	DPF1	-0.224016	0.00313519	2.50374
					LUSC35	HNRNPA2B1	-0.223194	0.0032501	2.4881
					LUSC35	BRPF1	-0.22317	0.00325352	2.48765
					LUSC35	HDAC8	-0.222779	0.00330956	2.48023
					LUSC35	ARID4B	-0.222459	0.00335606	2.47417
					LUSC35	SETD2	-0.222075	0.00341257	2.46692
					LUSC35	BRD1	-0.221064	0.00356571	2.44785
					LUSC35	UBE2T	-0.22101	0.00357406	2.44684
					LUSC35	UBR5	-0.220246	0.00369398	2.43251
					LUSC35	ACIN1	-0.21981	0.00376416	2.42433
					LUSC35	BRD8	-0.219647	0.0037906	2.42129
					LUSC35	HMG20A	-0.219525	0.00381058	2.41901
					LUSC35	PCNA	-0.219315	0.00384519	2.41508
					LUSC35	BACC1	-0.21914	0.00387425	2.41181
					LUSC35	PPARGC1A	-0.218455	0.00398966	2.39906
					LUSC35	TRA2A	-0.217921	0.00408197	2.38913
					LUSC35	KDM4C	-0.217407	0.0041725	2.3796
					LUSC35	LAS1L	-0.217184	0.00421229	2.37548
					LUSC35	RBM24	-0.21658	0.00432197	2.36432
					LUSC35	SLF1	-0.21649	0.00433842	2.36267
					LUSC35	HMGB1	-0.216447	0.00434639	2.36187
					LUSC35	SUV39H2	-0.216283	0.00437675	2.35885
					LUSC35	BAZ1B	-0.216082	0.00441425	2.35514
					LUSC35	NAP1L4	-0.215488	0.00452659	2.34423
					LUSC35	MBNL3	-0.214904	0.0046397	2.33351
					LUSC35	SUPT16H	-0.21408	0.00480353	2.31844
					LUSC35	RAD54L	-0.213667	0.00488754	2.31091
					LUSC35	RBM4	-0.213181	0.00498803	2.30207
					LUSC35	TET2	-0.212824	0.00506309	2.29558
					LUSC35	CPEB1	-0.212824	0.00506317	2.29558
					LUSC35	RMI1	-0.212432	0.00514655	2.28848
					LUSC35	RBM44	-0.212395	0.00515468	2.2878
					LUSC35	PRDM13	-0.212141	0.00520957	2.2832
					LUSC35	ASF1A	-0.211317	0.00539105	2.26833
					LUSC35	NFRKB	-0.210944	0.0054752	2.2616
					LUSC35	PRR14	-0.210037	0.00568463	2.2453
					LUSC35	L3MBTL4	-0.209387	0.00583895	2.23367
					LUSC35	RBPMS2	-0.20874	0.00599651	2.2221
					LUSC35	TUT1	-0.208531	0.00604818	2.21838
					LUSC35	CBX6	-0.207725	0.00625115	2.20404
					LUSC35	YY1	-0.207293	0.0063624	2.19638
					LUSC35	CHAF1A	-0.206154	0.00666417	2.17625
					LUSC35	PELP1	-0.205922	0.00672728	2.17216
					LUSC35	EXOSC9	-0.205484	0.00684755	2.16447
					LUSC35	ING4	-0.205414	0.00686696	2.16324
					LUSC35	RBM45	-0.205385	0.00687518	2.16272
					LUSC35	TAF5L	-0.205368	0.00687982	2.16242
					LUSC35	TNRC6A	-0.20483	0.00703097	2.15298
					LUSC35	NIPBL	-0.204557	0.00710901	2.14819
					LUSC35	PCGF2	-0.203417	0.0074424	2.12829
					LUSC35	KHSRP	-0.203276	0.00748441	2.12584
					LUSC35	APEX1	-0.202363	0.0077628	2.10998
					LUSC35	RBM11	-0.202272	0.00779114	2.1084
					LUSC35	PRDM4	-0.201829	0.00793003	2.10073
					LUSC35	ENOX1	-0.201632	0.00799226	2.09733
					LUSC35	INO80C	-0.20153	0.00802489	2.09556
					LUSC35	ZNF239	-0.201172	0.00813974	2.08939
					LUSC35	PPIL4	-0.20082	0.00825437	2.08332
					LUSC35	RBFOX1	-0.200445	0.00837759	2.07688
					LUSC35	MLLT1	-0.199486	0.00870102	2.06043
					LUSC35	BMI1	-0.199377	0.00873841	2.05857
					LUSC35	NCOA2	-0.198334	0.00910423	2.04076
					LUSC35	IGF2BP1	-0.198238	0.00913845	2.03913
					LUSC35	PHF1	-0.197193	0.00951954	2.02138
					LUSC35	PRMT8	-0.196699	0.00970456	2.01302
					LUSC35	MSL3	-0.196613	0.0097371	2.01157
					LUSC35	CDK5	-0.196609	0.00973826	2.01152
					LUSC35	ELP3	-0.196167	0.00990694	2.00406
					LUSC35	RNF2	-0.196132	0.00992073	2.00346
					LUSC35	ELAVL2	-0.195623	0.0101185	1.99489
					LUSC35	KDM5B	-0.195563	0.0101419	1.99388
					LUSC35	SRSF7	-0.194897	0.0104063	1.9827
					LUSC35	METTL3	-0.194491	0.0105704	1.97591
					LUSC35	BRD4	-0.194191	0.0106931	1.9709
					LUSC35	ZC3HAV1L	-0.193404	0.0110212	1.95777
					LUSC35	EXOSC5	-0.193204	0.011106	1.95444
					LUSC35	CUL4A	-0.192605	0.0113634	1.94449
					LUSC35	RBMXL3	-0.1924	0.0114529	1.94108
					LUSC35	CIRBP	-0.192188	0.0115456	1.93758
					LUSC35	PSPC1	-0.191067	0.0120483	1.91907
					LUSC35	HNRNPA1L2	-0.190958	0.0120983	1.91728
					LUSC35	UPF1	-0.1906	0.0122633	1.91139
					LUSC35	A1CF	-0.190289	0.0124085	1.90628
					LUSC35	SRSF9	-0.189522	0.0127728	1.89371
					LUSC35	ATXN7L3	-0.187916	0.0135659	1.86755
					LUSC35	RBM23	-0.18757	0.0137423	1.86194
					LUSC35	RBM7	-0.187086	0.0139925	1.85411
					LUSC35	ZHX1	-0.186219	0.0144504	1.84012
					LUSC35	ARRB1	-0.185308	0.0149458	1.82548
					LUSC35	PBK	-0.185174	0.0150201	1.82333
					LUSC35	KDM6A	-0.18495	0.0151447	1.81974
					LUSC35	LRWD1	-0.18484	0.015206	1.81799
					LUSC35	ASH2L	-0.184352	0.0154816	1.81019
					LUSC35	SFMBT2	-0.184245	0.0155429	1.80847
					LUSC35	SRBD1	-0.183479	0.0159856	1.79627
					LUSC35	ZNF687	-0.182557	0.0165328	1.78165
					LUSC35	SIN3A	-0.182475	0.0165826	1.78035
					LUSC35	SRSF6	-0.181794	0.0169984	1.76959
					LUSC35	FOXA1	-0.181228	0.0173509	1.76068
					LUSC35	RBMXL1	-0.181221	0.017355	1.76058
					LUSC35	TAF6	-0.181125	0.017416	1.75905
					LUSC35	SUV39H1	-0.180851	0.0175893	1.75475
					LUSC35	RING1	-0.180828	0.0176037	1.7544
					LUSC35	SNRPA	-0.180673	0.0177024	1.75197
					LUSC35	WTAP	-0.180608	0.0177443	1.75094
					LUSC35	FUS	-0.178754	0.0189674	1.72199
					LUSC35	PCGF6	-0.178747	0.0189719	1.72189
					LUSC35	YTHDC1	-0.177855	0.0195861	1.70805
					LUSC35	TFPT	-0.177773	0.0196435	1.70678
					LUSC35	DPF2	-0.177564	0.0197903	1.70355
					LUSC35	VPS72	-0.177223	0.020032	1.69828
					LUSC35	SNRNP35	-0.176726	0.0203886	1.69061
					LUSC35	SGF29	-0.176649	0.0204437	1.68944
					LUSC35	EXOSC2	-0.176344	0.0206659	1.68474
					LUSC35	MORF4L2	-0.175959	0.0209495	1.67883
					LUSC35	ASXL2	-0.175429	0.0213449	1.67071
					LUSC35	BOLL	-0.174193	0.0222917	1.65186
					LUSC35	YBX1	-0.173642	0.0227257	1.64348
					LUSC35	EYA2	-0.173243	0.0230441	1.63744
					LUSC35	ZC3H18	-0.173195	0.0230825	1.63672
					LUSC35	YEATS2	-0.173023	0.0232212	1.63412
					LUSC35	TADA3	-0.172671	0.023507	1.6288
					LUSC35	SENP3	-0.172505	0.0236437	1.62628
					LUSC35	DEK	-0.17188	0.0241616	1.61687
					LUSC35	TRA2B	-0.169963	0.0258113	1.58819
					LUSC35	LSM4	-0.169913	0.0258556	1.58745
					LUSC35	ASXL1	-0.169873	0.0258917	1.58684
					LUSC35	HMGN5	-0.169869	0.0258947	1.58679
					LUSC35	KAT2B	-0.16917	0.0265218	1.5764
					LUSC35	MKRN3	-0.16802	0.0275816	1.55938
					LUSC35	ALKBH5	-0.167765	0.0278223	1.55561
					LUSC35	MTA1	-0.16763	0.0279499	1.55362
					LUSC35	BANP	-0.167389	0.0281785	1.55008
					LUSC35	MTA2	-0.167335	0.0282302	1.54929
					LUSC35	ZRANB3	-0.167186	0.028373	1.54709
					LUSC35	MKRN1	-0.166954	0.0285965	1.54369
					LUSC35	IGF2BP3	-0.166636	0.0289052	1.53902
					LUSC35	RBM19	-0.166248	0.0292862	1.53334
					LUSC35	CTBP1	-0.166172	0.0293607	1.53223
					LUSC35	USP46	-0.165745	0.0297863	1.52598
					LUSC35	INO80E	-0.165196	0.0303395	1.51799
					LUSC35	SUPT6H	-0.164631	0.0309185	1.50978
					LUSC35	RDM1	-0.164376	0.0311826	1.50609
					LUSC35	USP17L2	-0.164037	0.0315375	1.50117
					LUSC35	NAP1L1	-0.163999	0.031577	1.50063
					LUSC35	RBFOX2	-0.163941	0.0316384	1.49979
					LUSC35	PTBP1	-0.163901	0.0316808	1.4992
					LUSC35	U2AF1	-0.163803	0.0317838	1.49779
					LUSC35	TFDP1	-0.163741	0.0318495	1.4969
					LUSC35	PRDM7	-0.163721	0.0318704	1.49661
					LUSC35	AKAP1	-0.162756	0.0329082	1.4827
					LUSC35	CNOT4	-0.161068	0.0347902	1.45854
					LUSC35	SSRP1	-0.160602	0.0353264	1.4519
					LUSC35	ELP5	-0.159981	0.0360503	1.44309
					LUSC35	ANP32A	-0.159885	0.0361635	1.44173
					LUSC35	SNRPB2	-0.159679	0.0364077	1.43881
					LUSC35	RAD54B	-0.158166	0.0382413	1.41747
					LUSC35	CPEB4	-0.157791	0.0387074	1.41221
					LUSC35	GFI1	-0.157501	0.0390706	1.40815
					LUSC35	ZBTB16	-0.1575	0.0390719	1.40814
					LUSC35	CARHSP1	-0.155883	0.0411531	1.3856
					LUSC35	USP44	-0.155841	0.0412086	1.38501
					LUSC35	TRIM28	-0.15576	0.041316	1.38388
					LUSC35	SETDB2	-0.153615	0.0442294	1.35429
					LUSC35	CHUK	-0.153245	0.0447498	1.34921
					LUSC35	ZFR	-0.153013	0.045077	1.34604
					LUSC35	RBMXL2	-0.152701	0.045522	1.34178
					LUSC35	NCBP3	-0.151991	0.046548	1.3321
					LUSC35	PABPC1L2A	-0.151944	0.0466169	1.33146
					LUSC35	EYA1	-0.151325	0.0475282	1.32305
					LUSC35	MOV10L1	-0.151117	0.0478373	1.32023
					LUSC35	PRDM14	-0.151052	0.0479341	1.31936
					LUSC35	ZC3H11A	-0.150537	0.0487097	1.31238
					LUSC35	PAF1	-0.150417	0.0488923	1.31076
					LUSC35	CHD3	-0.150276	0.0491056	1.30887

## Sheet: LUSC signature in TCGA lung
Lineage	Gene	Pearson_r	P_value
LUSC35	ARRB1	-0.643875	4.34581e-114
LUSC35	RBM47	-0.638096	1.86806e-111
LUSC35	GSE1	-0.544324	1.56171e-75
LUSC35	CELF2	-0.535195	1.28541e-72
LUSC35	JADE1	-0.532747	7.51256e-72
LUSC35	TMEM63A	-0.524441	2.69641e-69
LUSC35	NEK6	-0.472473	8.12294e-55
LUSC35	SIRT4	-0.467747	1.27868e-53
LUSC35	PRKAB1	-0.465965	3.57519e-53
LUSC35	RBPMS	-0.465751	4.04416e-53
LUSC35	SIRT1	-0.455926	1.04763e-50
LUSC35	CPEB4	-0.454412	2.42797e-50
LUSC35	PRKCD	-0.447305	1.1862e-48
LUSC35	CPEB3	-0.4383	1.43653e-46
LUSC35	TLE2	-0.438176	1.53317e-46
LUSC35	GADD45G	-0.421051	9.47306e-43
LUSC35	RARA	-0.414596	2.23679e-41
LUSC35	ZC3H7A	-0.414097	2.84859e-41
LUSC35	SNRPN	-0.411184	1.15726e-40
LUSC35	MBIP	-0.399167	3.2558e-38
LUSC35	RBMS2	-0.390988	1.32747e-36
LUSC35	EPC1	-0.390369	1.74948e-36
LUSC35	PHC2	-0.387959	5.1033e-36
LUSC35	SMARCA1	-0.381947	7.09334e-35
LUSC35	USP44	-0.381706	7.87368e-35
LUSC35	TADA2B	-0.38136	9.14634e-35
LUSC35	MYEF2	-0.373182	2.98524e-33
LUSC35	ZNF239	-0.371383	6.34407e-33
LUSC35	ARID4A	-0.370155	1.05793e-32
LUSC35	PRDM16	-0.36825	2.32993e-32
LUSC35	BRPF3	-0.368204	2.3743e-32
LUSC35	APBB1	-0.365509	7.18619e-32
LUSC35	ZC3H12D	-0.364771	9.71285e-32
LUSC35	KAT2B	-0.359085	9.64966e-31
LUSC35	BRD8	-0.35611	3.14898e-30
LUSC35	CIT	-0.345752	1.75645e-28
LUSC35	BAZ2B	-0.345422	1.99172e-28
LUSC35	ATXN7	-0.34185	7.68578e-28
LUSC35	RPS6KA3	-0.341639	8.31925e-28
LUSC35	RBM43	-0.341514	8.71849e-28
LUSC35	MLLT6	-0.341089	1.0228e-27
LUSC35	RBM5	-0.340693	1.18598e-27
LUSC35	THUMPD1	-0.338876	2.33536e-27
LUSC35	PARP3	-0.33641	5.81245e-27
LUSC35	RNPC3	-0.334442	1.19671e-26
LUSC35	TRIM27	-0.33331	1.80872e-26
LUSC35	DNAJC1	-0.329553	7.03506e-26
LUSC35	TDRD10	-0.326225	2.30605e-25
LUSC35	RCAN2	-0.32593	2.56069e-25
LUSC35	ZC3H6	-0.32332	6.425e-25
LUSC35	MBNL2	-0.322342	9.04658e-25
LUSC35	ACO1	-0.322046	1.0032e-24
LUSC35	USP3	-0.321834	1.08042e-24
LUSC35	ZBTB16	-0.321156	1.36808e-24
LUSC35	SFMBT2	-0.320317	1.83095e-24
LUSC35	KHDRBS2	-0.317249	5.27407e-24
LUSC35	KDM3B	-0.316632	6.51436e-24
LUSC35	NCOA2	-0.313071	2.1838e-23
LUSC35	SETDB2	-0.309575	7.0455e-23
LUSC35	IKZF1	-0.305458	2.74425e-22
LUSC35	HDAC11	-0.302257	7.78241e-22
LUSC35	GLYR1	-0.301911	8.70393e-22
LUSC35	KAT8	-0.29868	2.45648e-21
LUSC35	RBPMS2	-0.298513	2.59045e-21
LUSC35	PRKCB	-0.295567	6.59134e-21
LUSC35	SCMH1	-0.291856	2.10503e-20
LUSC35	JMJD1C	-0.28719	8.84744e-20
LUSC35	BCOR	-0.286938	9.55414e-20
LUSC35	MARF1	-0.27824	1.28951e-18
LUSC35	ZC3H12B	-0.278092	1.34671e-18
LUSC35	RBM3	-0.276718	2.01434e-18
LUSC35	ZMYND11	-0.276398	2.21115e-18
LUSC35	DUSP1	-0.275888	2.56549e-18
LUSC35	CTBP2	-0.273029	5.86822e-18
LUSC35	RYBP	-0.271574	8.90595e-18
LUSC35	SIRT3	-0.269214	1.74328e-17
LUSC35	CIR1	-0.26879	1.96523e-17
LUSC35	FOXA1	-0.267979	2.47086e-17
LUSC35	GADD45B	-0.267932	2.50376e-17
LUSC35	SNRNP35	-0.267796	2.60112e-17
LUSC35	SYNJ1	-0.265242	5.31809e-17
LUSC35	OGT	-0.262399	1.16802e-16
LUSC35	ATRX	-0.26234	1.18689e-16
LUSC35	CHD1	-0.261336	1.56354e-16
LUSC35	PRKCA	-0.26091	1.75683e-16
LUSC35	MAPKAPK3	-0.25979	2.38441e-16
LUSC35	CHD2	-0.258848	3.07871e-16
LUSC35	ELP3	-0.258768	3.1464e-16
LUSC35	MPHOSPH8	-0.256276	6.15676e-16
LUSC35	PBRM1	-0.256136	6.39161e-16
LUSC35	ESRP2	-0.255815	6.96553e-16
LUSC35	PRKAG2	-0.255793	7.00707e-16
LUSC35	SP140	-0.255548	7.48148e-16
LUSC35	RRP8	-0.255104	8.4207e-16
LUSC35	SCML4	-0.253392	1.32684e-15
LUSC35	PHF12	-0.253304	1.35813e-15
LUSC35	CELF4	-0.253017	1.46516e-15
LUSC35	ARID4B	-0.252773	1.56253e-15
LUSC35	EPC2	-0.251896	1.96882e-15
LUSC35	RBMS3	-0.251789	2.02505e-15
LUSC35	CELF5	-0.25166	2.09495e-15
LUSC35	PARP14	-0.251037	2.4667e-15
LUSC35	SPOP	-0.250944	2.52694e-15
LUSC35	PKN1	-0.248235	5.11397e-15
LUSC35	ZRANB2	-0.247493	6.19427e-15
LUSC35	NOVA2	-0.247373	6.38897e-15
LUSC35	NCOR2	-0.246317	8.38113e-15
LUSC35	PRKAA2	-0.245452	1.04582e-14
LUSC35	TAF10	-0.24442	1.36066e-14
LUSC35	KMT2C	-0.243612	1.67032e-14
LUSC35	ATM	-0.242848	2.02631e-14
LUSC35	JADE3	-0.241169	3.09143e-14
LUSC35	ZMYM3	-0.237721	7.28633e-14
LUSC35	UBR2	-0.237343	7.99734e-14
LUSC35	TLR2	-0.237007	8.6869e-14
LUSC35	ZC3H10	-0.236491	9.86025e-14
LUSC35	LARP4B	-0.236407	1.0065e-13
LUSC35	SP100	-0.23614	1.0746e-13
LUSC35	SREK1	-0.235462	1.26835e-13
LUSC35	ERBB4	-0.235419	1.2817e-13
LUSC35	TRMT1L	-0.23483	1.4796e-13
LUSC35	TRNAU1AP	-0.234283	1.68996e-13
LUSC35	PRMT8	-0.233588	2.00011e-13
LUSC35	OGA	-0.231326	3.44896e-13
LUSC35	HDAC8	-0.226605	1.05527e-12
LUSC35	HDAC5	-0.225352	1.41407e-12
LUSC35	EZH1	-0.225328	1.42192e-12
LUSC35	PHF1	-0.223589	2.12855e-12
LUSC35	AKAP1	-0.223234	2.31036e-12
LUSC35	MBD5	-0.222807	2.54894e-12
LUSC35	ACTR8	-0.222495	2.73838e-12
LUSC35	CIRBP	-0.221851	3.17427e-12
LUSC35	PCGF5	-0.219363	5.5936e-12
LUSC35	MYO1C	-0.218919	6.18377e-12
LUSC35	PARP10	-0.21395	1.87362e-11
LUSC35	CSDC2	-0.213224	2.19852e-11
LUSC35	TAF8	-0.21088	3.66776e-11
LUSC35	NCOR1	-0.210868	3.67706e-11
LUSC35	MATR3	-0.210322	4.13919e-11
LUSC35	INO80E	-0.209973	4.46385e-11
LUSC35	PET117	-0.208702	5.86863e-11
LUSC35	KHDRBS3	-0.207032	8.38753e-11
LUSC35	PPARGC1A	-0.203341	1.82706e-10
LUSC35	MCM3AP	-0.202419	2.21416e-10
LUSC35	ZNF638	-0.200017	3.63766e-10
LUSC35	CELF3	-0.199079	4.40868e-10
LUSC35	ZRSR2	-0.19766	5.88695e-10
LUSC35	PPP4R2	-0.196125	8.02766e-10
LUSC35	SAP30L	-0.196079	8.10267e-10
LUSC35	KMT5B	-0.195909	8.38318e-10
LUSC35	CHD1L	-0.194852	1.03621e-09
LUSC35	RBM6	-0.194751	1.0573e-09
LUSC35	CTBP1	-0.19436	1.14336e-09
LUSC35	KIN	-0.192995	1.49953e-09
LUSC35	PCGF2	-0.192199	1.75465e-09
LUSC35	HDAC6	-0.191723	1.92725e-09
LUSC35	TUT1	-0.191046	2.20083e-09
LUSC35	INO80D	-0.188817	3.39712e-09
LUSC35	KMT2A	-0.18833	3.73306e-09
LUSC35	ING1	-0.184798	7.33357e-09
LUSC35	HMGN3	-0.184546	7.69265e-09
LUSC35	ZNF541	-0.182614	1.10628e-08
LUSC35	POGZ	-0.180439	1.65802e-08
LUSC35	ASH1L	-0.179788	1.8694e-08
LUSC35	METTL14	-0.178162	2.5186e-08
LUSC35	TRIM33	-0.17661	3.33912e-08
LUSC35	PPM1D	-0.175922	3.78064e-08
LUSC35	PRDM5	-0.173725	5.60361e-08
LUSC35	RBBP4	-0.173004	6.36804e-08
LUSC35	ANP32E	-0.169927	1.09313e-07
LUSC35	MEX3A	-0.169633	1.15043e-07
LUSC35	YBX2	-0.169546	1.16806e-07
LUSC35	PABPC1L	-0.169452	1.18721e-07
LUSC35	RBM27	-0.168398	1.4248e-07
LUSC35	HDAC7	-0.168172	1.48124e-07
LUSC35	SETD2	-0.167417	1.68659e-07
LUSC35	USP12	-0.166158	2.09137e-07
LUSC35	NSL1	-0.166088	2.11642e-07
LUSC35	SETDB1	-0.165238	2.44454e-07
LUSC35	PUM1	-0.165139	2.48603e-07
LUSC35	NOVA1	-0.164723	2.66676e-07
LUSC35	ASXL3	-0.163926	3.04968e-07
LUSC35	RCOR3	-0.162282	4.0141e-07
LUSC35	DMAP1	-0.161841	4.31908e-07
LUSC35	APOBEC1	-0.161149	4.84269e-07
LUSC35	ZFR2	-0.159268	6.59497e-07
LUSC35	TAF1L	-0.159229	6.63635e-07
LUSC35	HINFP	-0.158192	7.8559e-07
LUSC35	SKP1	-0.158114	7.95662e-07
LUSC35	TRA2A	-0.158096	7.97976e-07
LUSC35	VDR	-0.157724	8.47493e-07
LUSC35	SRSF8	-0.157515	8.76602e-07
LUSC35	KMT2E	-0.156429	1.04395e-06
LUSC35	CPEB2	-0.154313	1.46232e-06
LUSC35	HELZ	-0.15273	1.87621e-06
LUSC35	TEP1	-0.152056	2.08489e-06
LUSC35	SETD7	-0.151289	2.34895e-06
LUSC35	BRWD1	-0.151109	2.41558e-06
LUSC35	SAMD14	-0.150617	2.60682e-06
LUSC35	ATF2	-0.149863	2.92788e-06
LUSC35	MEAF6	-0.14977	2.97028e-06
LUSC35	BPTF	-0.149143	3.27004e-06
LUSC35	JDP2	-0.148547	3.58169e-06
LUSC35	APOBEC2	-0.148526	3.59342e-06
LUSC35	RBM22	-0.147695	4.07715e-06
LUSC35	A1CF	-0.147391	4.26943e-06
LUSC35	FUBP1	-0.146777	4.68389e-06
LUSC35	SMARCD3	-0.143882	7.21668e-06
LUSC35	WAC	-0.143489	7.64764e-06
LUSC35	BRCC3	-0.143402	7.74717e-06
LUSC35	CBX7	-0.143273	7.89559e-06
LUSC35	SATB1	-0.142602	8.71362e-06
LUSC35	CDYL2	-0.141918	9.63031e-06
LUSC35	VPS72	-0.141073	1.08899e-05
LUSC35	PAN3	-0.139669	1.33378e-05
LUSC35	CHUK	-0.137148	1.91024e-05
LUSC35	ZCWPW1	-0.135787	2.3133e-05
LUSC35	TAF12	-0.135443	2.42719e-05
LUSC35	CHD7	-0.135175	2.51939e-05
LUSC35	CBX8	-0.134712	2.68716e-05
LUSC35	RBMXL2	-0.13442	2.79805e-05
LUSC35	HCFC2	-0.133415	3.21489e-05
LUSC35	ELAVL4	-0.131946	3.93064e-05
LUSC35	SRSF6	-0.13177	4.02591e-05
LUSC35	PTBP2	-0.131176	4.36403e-05
LUSC35	DZIP3	-0.130853	4.5589e-05
LUSC35	YTHDF2	-0.129973	5.1328e-05
LUSC35	HMGN1	-0.129896	5.18595e-05
LUSC35	MST1	-0.128789	6.01285e-05
LUSC35	KDM8	-0.128063	6.62172e-05
LUSC35	TAF3	-0.126341	8.30574e-05
LUSC35	DPF3	-0.126327	8.32082e-05
LUSC35	TRIM24	-0.12558	9.17235e-05
LUSC35	RO60	-0.125405	9.38237e-05
LUSC35	SFMBT1	-0.124293	0.000108335
LUSC35	PHC1	-0.122377	0.000138421
LUSC35	TOP2B	-0.121849	0.00014799
LUSC35	PRKAA1	-0.121713	0.000150558
LUSC35	UHMK1	-0.121214	0.000160342
LUSC35	BMI1	-0.120113	0.000184052
LUSC35	RBM7	-0.119448	0.000199929
LUSC35	TDRD3	-0.119201	0.00020615
LUSC35	PABPC5	-0.119089	0.000209038
LUSC35	SAMD4A	-0.11864	0.000220966
LUSC35	KMT2D	-0.118075	0.00023688
LUSC35	USP49	-0.115095	0.00034014
LUSC35	UBE2D1	-0.113183	0.000427101
LUSC35	HNRNPH2	-0.113132	0.00042969
LUSC35	STK10	-0.113103	0.000431198
LUSC35	MBTD1	-0.112519	0.000461907
LUSC35	PRMT9	-0.111951	0.000493727
LUSC35	CBX5	-0.110575	0.000579416
LUSC35	RSF1	-0.110379	0.000592743
LUSC35	HMGN5	-0.11022	0.000603728
LUSC35	KDM6A	-0.109043	0.000691063
LUSC35	LARP7	-0.108744	0.000715086
LUSC35	USP16	-0.106825	0.000888395
LUSC35	NAA38	-0.106616	0.000909458
LUSC35	PRPF3	-0.10625	0.0009475
LUSC35	NOP9	-0.105728	0.00100421
LUSC35	SS18L1	-0.103307	0.00131071
LUSC35	SRSF5	-0.10179	0.00154464
LUSC35	CBX4	-0.101179	0.00164905
LUSC35	SLF1	-0.100645	0.00174576
LUSC35	PRDM7	-0.100152	0.00183971
LUSC35	DGKQ	-0.099676	0.00193463
LUSC35	MAP3K8	-0.0988049	0.00212016
LUSC35	YTHDC2	-0.0977087	0.00237676
LUSC35	KAT7	-0.0976672	0.00238701
LUSC35	ELAVL3	-0.0976078	0.00240173
LUSC35	ABRAXAS1	-0.0974215	0.00244853
LUSC35	GATAD2B	-0.0967355	0.00262802
LUSC35	ING3	-0.0967207	0.00263202
LUSC35	TAF7	-0.0962458	0.00276342
LUSC35	CTR9	-0.0960635	0.00281543
LUSC35	HIRIP3	-0.0957788	0.00289844
LUSC35	BCORL1	-0.0953589	0.00302494
LUSC35	SMARCC2	-0.0953189	0.00303725
LUSC35	BRDT	-0.0948471	0.00318592
LUSC35	TADA3	-0.0948453	0.00318651
LUSC35	RBFOX1	-0.094618	0.00326047
LUSC35	ZC3H11A	-0.0938611	0.00351824
LUSC35	TDRD7	-0.0936355	0.00359854
LUSC35	PRR3	-0.0932663	0.0037336
LUSC35	ARID1A	-0.0909041	0.00471217
LUSC35	SMARCE1	-0.0905583	0.0048734
LUSC35	ASXL1	-0.0900752	0.00510705
LUSC35	YTHDF3	-0.0897428	0.00527362
LUSC35	MECP2	-0.0875942	0.00647362
LUSC35	MTF2	-0.0866418	0.00707999
LUSC35	RBBP5	-0.0864398	0.00721502
LUSC35	CDK7	-0.0855887	0.00780938
LUSC35	DNAJC17	-0.0853948	0.00795078
LUSC35	BICC1	-0.0853657	0.00797216
LUSC35	PARN	-0.0852305	0.00807233
LUSC35	FTO	-0.0829269	0.00996102
LUSC35	SRSF10	-0.0827587	0.0101132
LUSC35	PIWIL4	-0.0827166	0.0101516
LUSC35	SRSF11	-0.0817035	0.011116
LUSC35	ZFP36L2	-0.081696	0.0111234
LUSC35	MYSM1	-0.0799485	0.0129801
LUSC35	NAA60	-0.0798483	0.0130944
LUSC35	HLCS	-0.079532	0.0134612
LUSC35	ZC3H13	-0.0794352	0.0135752
LUSC35	ZMYM2	-0.0784538	0.0147801
LUSC35	RNF40	-0.0782543	0.0150362
LUSC35	GFI1	-0.0773755	0.0162115
LUSC35	BAZ2A	-0.0763875	0.0176286
LUSC35	KANSL1	-0.0763532	0.0176797
LUSC35	ACTL6B	-0.0763086	0.0177462
LUSC35	ZC3HAV1	-0.0754399	0.0190882
LUSC35	LARP1B	-0.0744606	0.0207066
LUSC35	ALKBH8	-0.0741947	0.0211661
LUSC35	PRDM8	-0.0738749	0.0217305
LUSC35	TAF4	-0.0729909	0.0233592
LUSC35	CELF6	-0.0728097	0.0237059
LUSC35	SMYD3	-0.0707361	0.0280002
LUSC35	CUL5	-0.0691993	0.0316005
LUSC35	RBM4	-0.0688601	0.0324463
LUSC35	APOBEC3H	-0.0684887	0.0333947
LUSC35	PABPN1	-0.0677219	0.0354281
LUSC35	NCBP3	-0.0675554	0.0358833
LUSC35	SAP25	-0.0668785	0.0377854
LUSC35	ZMYND8	-0.0660026	0.0403729
LUSC35	PRDM6	-0.0658111	0.0409582
LUSC35	TIPARP	-0.0655408	0.0417968
LUSC35	U2AF1	-0.0647195	0.0444334
LUSC35	TRRAP	-0.0643566	0.0456427
LUSC35	SRBD1	-0.0641115	0.0464749
LUSC35	USP22	-0.0632574	0.0494748
LUSC35	ELAVL2	-0.0632092	0.0496489

## Sheet: common elements
6 common elements in Osi IC50, Gef IC50, LUSC 35 - and TCGA 35-:
KMT2D
SRSF10
MATR3
ZC3H13
SMARCC2
GATAD2B
