# Supplementary material for: KMT2D loss drives adeno-to-squamous transition and sensitizes TKI-resistant lung cancer to AURKA inhibition
Source: Cell Death Differ. 2026 Jan 8;33(7):1416–35. doi: 10.1038/s41418-025-01657-7 (PMC13342116; doi:10.1038/s41418-025-01657-7)
Supplement: Supplementary file 3 — Supplementary Table S2 [file 41418_2025_1657_MOESM3_ESM.xlsx]

## Sheet: IC50 of Osimertinib
Cell line	KMT2D	IC50 of Osimertinib
H522	0.691204	6.37279
H3255	0.657593	0.08019
H1666	0.631929	1.56449
H1568	0.610947	1.5987
RERFLCMS	0.564781	7.2666
H2009	0.528361	10.7378
HCC827	0.486934	0.027578
H1573	0.464565	23.7813
H1437	0.423095	11.7868
H1793	0.325506	40.5303
A549	0.322826	3.36338
H2170	0.282075	0.103126
H1435	0.263257	9.16526
H23	0.186458	18.9618
H1944	0.152663	2.97043
ABC1	0.137823	17.1415
H650	0.133872	17.7157
H358	0.100959	1.90772
H1975	0.092492	0.037926
H2030	0.082144	1.96526
H520	0.056275	14.4279
SW1573	0.043595	100.482
HCC15	0.007019	12.5163
H1693	0.00639	3.0383
H838	-0.03424	5.13928
EBC1	-0.04917	3.22746
PC14	-0.05331	0.036723
H1355	-0.1161	25.234
H2122	-0.13264	2.12114
HCC44	-0.17983	11.8627
H1792	-0.33429	8.96717
H226	-0.44298	91.8221
LXF289	-0.45166	10.4171
H441	-0.53263	235.076
H2228	-0.61392	21.5899

## Sheet: IC50 of Gefitinib
Cell line	KMT2D	IC50 of Gefitinib
H522	0.691204	12.4246
H3255	0.657593	0.645395
H1666	0.631929	1.77661
H1568	0.610947	2.31538
RERFLCMS	0.564781	35.6056
H2009	0.528361	35.0288
HCC827	0.486934	0.064846
H1573	0.464565	19.3689
H1437	0.423095	9.69479
H1793	0.325506	77.4908
A549	0.322826	13.6066
H2170	0.282075	2.25279
H1435	0.263257	24.6616
H23	0.186458	29.1209
H1944	0.152663	25.7308
ABC1	0.137823	26.1682
H650	0.133872	12.1451
H358	0.100959	18.982
H1975	0.092492	13.6437
H2030	0.082144	24.2275
H520	0.056275	53.2758
SW1573	0.043595	237.724
HCC15	0.007019	17.27
H1693	0.00639	16.2152
H838	-0.03424	23.1697
EBC1	-0.04917	61.6893
PC14	-0.05331	0.247328
H1355	-0.1161	132.279
H2122	-0.13264	4.54461
HCC44	-0.17983	47.8004
H1792	-0.33429	21.7401
H226	-0.44298	125.52
LXF289	-0.45166	44.7235
H441	-0.53263	137.723
H2228	-0.61392	55.7931

## Sheet: ssGSEA scoreLUSC（CCLE)
Cell line	ssGSEA scoreLUSC35	KMT2D
A549_LUNG	18260	3.81903
ABC1_LUNG	17826.8	12.6255
BEN_LUNG	13408.8	9.26744
CAL12T_LUNG	25255.5	10.2571
CALU1_LUNG	21024.1	7.99962
CALU3_LUNG	17248.1	3.35772
CALU6_LUNG	12663	10.2974
CHAGOK1_LUNG	19448.4	10.651
COLO668_LUNG	11717.3	12.8022
CORL105_LUNG	18649.1	7.19417
CORL23_LUNG	22267.1	5.53796
CORL24_LUNG	14848.7	17.4005
CORL279_LUNG	18402.3	11.0151
CORL311_LUNG	14368.9	15.8925
CORL47_LUNG	18692.9	12.1717
CORL88_LUNG	16970.1	11.2457
CORL95_LUNG	16437.4	15.1996
DMS114_LUNG	12091	14.0028
DMS153_LUNG	16463.7	14.6868
DMS273_LUNG	13944.5	8.03202
DMS454_LUNG	13579.6	20.1485
DMS53_LUNG	11453.7	14.3426
DMS79_LUNG	17807.5	19.7494
DV90_LUNG	18171.3	11.4408
EBC1_LUNG	22069.1	15.5494
EKVX_LUNG	18870.8	2.94633
EPLC272H_LUNG	27487.4	5.8035
HARA_LUNG	27211.6	8.24844
HCC1171_LUNG	20111.8	10.673
HCC1195_LUNG	17742.4	14.266
HCC1359_LUNG	24431	10.9885
HCC15_LUNG	16900.1	10.0841
HCC2279_LUNG	17305.3	6.75156
HCC2814_LUNG	27312.3	7.92212
HCC2935_LUNG	21523.4	11.5818
HCC33_LUNG	15144	11.2432
HCC364_LUNG	17529.5	5.445
HCC366_LUNG	21989.2	8.01926
HCC4006_LUNG	20429.3	9.22417
HCC44_LUNG	17032.8	7.98354
HCC78_LUNG	20583.2	6.89309
HCC827_LUNG	19530.5	9.70385
HCC95_LUNG	27330.5	7.08967
HOP62_LUNG	17071.4	3.61352
HOP92_LUNG	18117.1	6.81646
IALM_LUNG	14249.2	12.9836
KNS62_LUNG	27112.8	4.09933
LC1F_LUNG	25690.8	13.408
LCLC103H_LUNG	17098.8	7.16545
LCLC97TM1_LUNG	17068.9	19.8336
LK2_LUNG	21358.7	8.19262
LOUNH91_LUNG	17233.4	7.61647
LU65_LUNG	19739.9	10.1724
LU99_LUNG	16576.8	14.9938
LUDLU1_LUNG	27159.4	14.9632
LXF289_LUNG	17859.1	10.9208
MORCPR_LUNG	17108.8	10.3193
NCIH1048_LUNG	15818.8	23.2168
NCIH1092_LUNG	12698.7	13.0336
NCIH1105_LUNG	14494.8	10.5089
NCIH1155_LUNG	11598.8	11.4961
NCIH1184_LUNG	14234.1	18.7406
NCIH1299_LUNG	13513.3	11.4079
NCIH1339_LUNG	22191.9	10.4309
NCIH1341_LUNG	24964.3	10.0756
NCIH1355_LUNG	15862	17.7805
NCIH1373_LUNG	17275.7	17.3943
NCIH1385_LUNG	11145.2	25.5671
NCIH1395_LUNG	11168.6	5.57539
NCIH1435_LUNG	17976.2	11.8899
NCIH1436_LUNG	16903.3	21.9872
NCIH1437_LUNG	14589.2	9.94276
NCIH146_LUNG	16763.4	11.3238
NCIH1563_LUNG	16172.1	5.15775
NCIH1568_LUNG	18743.8	17.5992
NCIH1573_LUNG	18653.1	17.5204
NCIH1581_LUNG	11107.4	14.8873
NCIH1618_LUNG	14011.3	22.6928
NCIH1623_LUNG	19723.7	19.1487
NCIH1648_LUNG	26583.2	8.05596
NCIH1650_LUNG	22493.9	7.93812
NCIH1651_LUNG	16034	11.3446
NCIH1666_LUNG	27055.9	9.71958
NCIH1693_LUNG	13813	12.7143
NCIH1694_LUNG	16846.2	16.5758
NCIH1703_LUNG	13087.4	9.18677
NCIH1734_LUNG	15680.7	14.3262
NCIH1755_LUNG	17316.2	8.76667
NCIH1781_LUNG	20123.1	15.7917
NCIH1792_LUNG	16166.6	9.36686
NCIH1793_LUNG	20296.3	11.2219
NCIH1836_LUNG	13974.9	29.5963
NCIH1838_LUNG	17699.8	4.36505
NCIH1869_LUNG	24804.9	0.37647
NCIH1876_LUNG	15751.2	22.5189
NCIH1915_LUNG	17280.6	6.53898
NCIH1930_LUNG	14362.3	17.2088
NCIH1944_LUNG	20515.3	10.5867
NCIH1963_LUNG	11575.4	16.0563
NCIH196_LUNG	18748.7	9.71835
NCIH1975_LUNG	19471.9	8.86487
NCIH2009_LUNG	19614.9	12.1456
NCIH2023_LUNG	18795.5	7.72823
NCIH2029_LUNG	12923.3	19.6437
NCIH2030_LUNG	16645.4	10.0829
NCIH2066_LUNG	11445.6	16.437
NCIH2073_LUNG	20453.2	5.94123
NCIH2081_LUNG	14876.2	19.4532
NCIH2085_LUNG	21014.8	5.20835
NCIH2087_LUNG	19350	9.67357
NCIH209_LUNG	14467.8	23.2467
NCIH2106_LUNG	16479.3	13.0479
NCIH2110_LUNG	21758	16.2058
NCIH211_LUNG	13163.9	13.4986
NCIH2122_LUNG	24097.8	5.26058
NCIH2126_LUNG	11971.7	17.97
NCIH2170_LUNG	14046.1	7.08416
NCIH2171_LUNG	16750.5	14.1035
NCIH2172_LUNG	14745.2	6.80671
NCIH2196_LUNG	14142.7	14.7443
NCIH2227_LUNG	16772.4	10.6325
NCIH2228_LUNG	20627.2	8.67119
NCIH226_LUNG	20951.3	7.1541
NCIH2286_LUNG	14089.1	14.7013
NCIH2291_LUNG	21110.8	7.93184
NCIH2342_LUNG	13099.7	16.2729
NCIH2347_LUNG	20831.9	7.68701
NCIH23_LUNG	15942.7	13.702
NCIH2405_LUNG	21079.6	9.77636
NCIH2444_LUNG	25044.6	4.56554
NCIH292_LUNG	26406.9	7.91092
NCIH322_LUNG	21529.9	8.47318
NCIH3255_LUNG	21714	14.8663
NCIH358_LUNG	21269.9	9.21739
NCIH441_LUNG	17256.2	10.2861
NCIH446_LUNG	16475.2	7.42846
NCIH460_LUNG	17792.1	6.2544
NCIH510_LUNG	11898	17.3568
NCIH520_LUNG	19520.2	14.7523
NCIH522_LUNG	17371	11.6274
NCIH524_LUNG	11268.1	14.7847
NCIH526_LUNG	14346.7	12.584
NCIH596_LUNG	26450.4	4.27706
NCIH647_LUNG	24836.7	6.00325
NCIH650_LUNG	21005.3	14.5854
NCIH661_LUNG	15086.9	12.6028
NCIH69_LUNG	19799.3	15.8007
NCIH727_LUNG	17780.7	7.39606
NCIH810_LUNG	14751.6	19.205
NCIH82_LUNG	13867.8	17.3264
NCIH838_LUNG	14974.9	6.04582
NCIH841_LUNG	15403.6	5.42929
NCIH854_LUNG	16358.5	10.2434
NCIH889_LUNG	12012.4	14.8274
PC14_LUNG	23709	8.06469
RERFLCAD1_LUNG	21930.7	13.4095
RERFLCAD2_LUNG	21475.3	4.50049
RERFLCAI_LUNG	16159.1	9.33789
RERFLCKJ_LUNG	14004.1	11.2081
RERFLCMS_LUNG	18443.5	13.4867
RERFLCSQ1_LUNG	19399.3	7.40793
SALE_LUNG	26577.4	3.51151
SBC5_LUNG	17580.4	12.4581
SCLC21H_LUNG	15432.7	15.1845
SHP77_LUNG	12902	12.3389
SKLU1_LUNG	15324.2	14.1027
SKMES1_LUNG	22352.7	4.36989
SQ1_LUNG	18269	7.95521
SW1271_LUNG	17910.2	14.3661
SW1573_LUNG	19508.3	15.5053
SW900_LUNG	18564	12.5278
T3M10_LUNG	23757.6	9.18608

## Sheet: ssGSEA score LUSC (TCGA)
TCGA-LUNG	ssGSEA score LUSC35	KMT2D
TCGA-XC-AA0X-01	8709.15	40.8234
TCGA-O2-A5IB-01	-1118.64	32.463
TCGA-O2-A52W-01	8848.24	8.9728
TCGA-O2-A52V-01	9167.76	18.091
TCGA-O2-A52S-01	5794.38	38.2731
TCGA-O2-A52Q-01	4329.61	10.7508
TCGA-O2-A52N-01	8896.7	18.2678
TCGA-NK-A7XE-01	9114.82	5.6117
TCGA-NK-A5D1-01	1571.78	24.3607
TCGA-NK-A5CX-01	9320.98	14.0652
TCGA-NK-A5CT-01	8883.86	17.0392
TCGA-NK-A5CR-01	8474.03	15.7187
TCGA-NC-A5HT-01	8020.44	21.2337
TCGA-NC-A5HR-01	7090.36	25.1985
TCGA-NC-A5HQ-01	9495.04	26.5875
TCGA-NC-A5HP-01	8751.89	29.4618
TCGA-NC-A5HO-01	9180.9	15.2476
TCGA-NC-A5HN-01	9346.59	17.6221
TCGA-NC-A5HM-01	9290.65	10.7273
TCGA-NC-A5HL-01	6485.32	17.0519
TCGA-NC-A5HK-01	6499.94	16.2022
TCGA-NC-A5HJ-01	-1647.26	25.1472
TCGA-NC-A5HI-01	9016.76	24.7173
TCGA-NC-A5HH-01	5423.8	31.2708
TCGA-NC-A5HG-01	9288.46	19.8565
TCGA-NC-A5HF-01	9375.26	31.8948
TCGA-NC-A5HE-01	5379.66	11.7831
TCGA-NC-A5HD-01	6632.9	33.1674
TCGA-LA-A7SW-01	9344.78	22.1374
TCGA-LA-A446-01	8637.33	32.6505
TCGA-L3-A524-01	7423.4	25.3341
TCGA-L3-A4E7-01	9201.79	30.5209
TCGA-J1-A4AH-01	6981.53	33.2281
TCGA-98-A53J-01	9478.32	7.3807
TCGA-98-A53I-01	7148.19	16.0702
TCGA-98-A53H-01	6401.8	19.3129
TCGA-98-A53B-01	7337.28	46.2947
TCGA-98-A53A-01	6505.85	32.3006
TCGA-98-A539-01	9220.38	22.4601
TCGA-98-A538-01	8755.21	13.8082
TCGA-98-8023-01	6718.64	21.4954
TCGA-98-8022-01	5512.03	19.2801
TCGA-98-8021-01	8167.1	30.1983
TCGA-98-8020-01	9336.83	15.7381
TCGA-98-7454-01	1966.07	14.8921
TCGA-96-A4JL-01	4905.12	30.2714
TCGA-96-A4JK-01	7821.05	18.4599
TCGA-96-8170-01	8484.79	22.4614
TCGA-96-8169-01	8497.57	21.484
TCGA-96-7545-01	7364.96	17.7152
TCGA-96-7544-01	7692.88	21.664
TCGA-94-A5I6-01	8138.17	17.4486
TCGA-94-A5I4-01	8415.01	34.5263
TCGA-94-A4VJ-01	8811.15	13.1918
TCGA-94-8491-01	9179.52	14.6278
TCGA-94-8490-01	9508.14	25.7305
TCGA-94-8035-01	9237.32	18.5559
TCGA-94-7943-01	696.602	27.7229
TCGA-94-7557-01	6623.25	39.2537
TCGA-94-7033-01	9519.5	13.4409
TCGA-92-8065-01	8030.83	14.8238
TCGA-92-8064-01	8031.82	18.8431
TCGA-92-8063-01	8712.3	27.1462
TCGA-92-7341-01	8837.85	12.6637
TCGA-92-7340-01	9140.48	9.5489
TCGA-90-A4EE-01	2855.17	25.9941
TCGA-90-A4ED-01	1890.14	15.2116
TCGA-90-7964-01	8121.01	17.81
TCGA-90-7769-01	9442.25	18.0785
TCGA-90-7767-01	4511.39	19.6735
TCGA-90-7766-01	7358.53	19.6438
TCGA-85-A5B5-01	8845.36	18.0294
TCGA-85-A53L-01	9063.53	12.0263
TCGA-85-A513-01	174.893	5.569
TCGA-85-A512-01	8938.64	21.7048
TCGA-85-A511-01	8127.52	20.1285
TCGA-85-A510-01	11.3596	24.0724
TCGA-85-A50Z-01	9162.78	5.081
TCGA-85-A50M-01	7918.22	22.9298
TCGA-85-A4QR-01	7931.48	26.4859
TCGA-85-A4QQ-01	9150.77	9.162
TCGA-85-A4JC-01	9643.91	7.9825
TCGA-85-A4JB-01	8631.57	22.4621
TCGA-85-A4CN-01	8295.91	17.6227
TCGA-85-A4CL-01	7963.35	10.2403
TCGA-85-8666-01	9071.48	24.6899
TCGA-85-8584-01	1678.23	16.4423
TCGA-85-8582-01	8583.97	19.3787
TCGA-85-8481-01	8681.24	12.0242
TCGA-85-8479-01	9363.96	20.6005
TCGA-85-8355-01	6795.38	40.0352
TCGA-85-8354-01	8584.55	22.7678
TCGA-85-8353-01	9069.89	26.4981
TCGA-85-8352-01	4468.11	16.3946
TCGA-85-8351-01	8442.64	31.1682
TCGA-85-8350-01	7468.66	36.3981
TCGA-85-8288-01	4823.08	35.5896
TCGA-85-8287-01	5305.75	22.6387
TCGA-85-8277-01	7469.08	13.1505
TCGA-85-8276-01	6452.12	20.9782
TCGA-85-8072-01	8048.51	22.6851
TCGA-85-8071-01	8425.76	37.4393
TCGA-85-8070-01	6180.21	20.4987
TCGA-85-8052-01	7947.44	22.1014
TCGA-85-8049-01	8205.47	18.8913
TCGA-85-8048-01	4669.07	24.9308
TCGA-85-7950-01	5481.19	34.9889
TCGA-85-7844-01	7904.76	27.5403
TCGA-85-7843-01	8922.34	18.0728
TCGA-85-7710-01	8647.18	37.6933
TCGA-85-7699-01	3706.51	25.4481
TCGA-85-7698-01	8114.52	23.2874
TCGA-85-7697-01	9110.91	19.0821
TCGA-85-7696-01	8023.68	18.4584
TCGA-85-6798-01	8649.48	9.2642
TCGA-85-6561-01	8604.37	21.6786
TCGA-85-6560-01	-954.62	18.8535
TCGA-85-6175-01	6508.65	27.9441
TCGA-79-5596-01	8757.75	30.2912
TCGA-77-A5GH-01	6182.41	17.034
TCGA-77-A5GF-01	7944.72	19.8756
TCGA-77-A5GB-01	9549.47	9.053
TCGA-77-A5GA-01	8786.08	9.4182
TCGA-77-A5G8-01	9532.78	9.8584
TCGA-77-A5G7-01	8707.31	21.295
TCGA-77-A5G6-01	8157.55	25.1854
TCGA-77-A5G3-01	8303	31.9124
TCGA-77-A5G1-01	8579.59	20.3103
TCGA-77-8156-01	6821.94	17.9896
TCGA-77-8154-01	8175.16	32.5544
TCGA-77-8153-01	8780.15	24.9876
TCGA-77-8150-01	8807.04	21.8896
TCGA-77-8148-01	7311.51	21.338
TCGA-77-8145-01	8531.59	15.9913
TCGA-77-8144-01	9911.66	12.1936
TCGA-77-8143-01	7547.84	19.6267
TCGA-77-8140-01	7180.58	16.6083
TCGA-77-8139-01	8389.01	17.1325
TCGA-77-8138-01	8200.78	16.7086
TCGA-77-8136-01	8358.73	20.9923
TCGA-77-8133-01	7146.6	30.5294
TCGA-77-8131-01	9252.46	8.9686
TCGA-77-8130-01	9251.11	10.3214
TCGA-77-8009-01	8148.24	25.3819
TCGA-77-8008-01	8105.22	20.2902
TCGA-77-8007-01	3591.96	20.8654
TCGA-77-7465-01	2933.07	5.7843
TCGA-77-7463-01	8902.15	9.1347
TCGA-77-7338-01	8756.74	25.1791
TCGA-77-7337-01	9092.92	7.261
TCGA-77-7335-01	7136.64	3.5408
TCGA-77-7142-01	5990.34	19.6701
TCGA-77-7141-01	6398.92	20.2175
TCGA-77-7140-01	8242.99	4.9985
TCGA-77-7139-01	7182.21	10.9734
TCGA-77-7138-01	9487.65	7.6492
TCGA-77-6845-01	6995.67	16.917
TCGA-77-6844-01	8867.33	33.8245
TCGA-77-6843-01	6276.13	32.7648
TCGA-77-6842-01	5259.75	38.8445
TCGA-70-6723-01	7958.29	27.7064
TCGA-70-6722-01	8123.51	27.1295
TCGA-6A-AB49-01	8153.13	20.0509
TCGA-68-A59J-01	8406.94	19.3286
TCGA-68-8251-01	5845.58	19.4956
TCGA-68-8250-01	5757.4	45.08
TCGA-68-7756-01	8878.96	23.251
TCGA-68-7755-01	8270.39	19.5913
TCGA-66-2800-01	7624.22	8.1161
TCGA-66-2795-01	6850.32	5.2337
TCGA-66-2794-01	6611.79	9.8335
TCGA-66-2793-01	4497.38	38.309
TCGA-66-2792-01	8208.51	14.0156
TCGA-66-2791-01	7677.68	10.7637
TCGA-66-2789-01	6196.44	9.0771
TCGA-66-2788-01	9231.76	11.305
TCGA-66-2787-01	6006.75	16.84
TCGA-66-2786-01	7581.85	14.22
TCGA-66-2785-01	5066.15	7.6471
TCGA-66-2783-01	8974.02	11.3402
TCGA-66-2782-01	9005.47	11.1962
TCGA-66-2781-01	8819.5	9.6637
TCGA-66-2780-01	9468.88	9.7088
TCGA-66-2778-01	9245.69	2.0091
TCGA-66-2777-01	8378.82	10.5974
TCGA-66-2773-01	7967.85	20.5273
TCGA-66-2771-01	8699.2	4.2822
TCGA-66-2770-01	7599.85	16.5865
TCGA-66-2769-01	7663.91	6.5893
TCGA-66-2768-01	9702.43	8.3864
TCGA-66-2767-01	6962.09	8.9222
TCGA-66-2766-01	7895.47	6.6482
TCGA-66-2765-01	9538.35	5.6989
TCGA-66-2763-01	8426.39	12.2617
TCGA-66-2759-01	9554.35	10.5579
TCGA-66-2758-01	6833.82	9.499
TCGA-66-2757-01	-1077.8	16.5838
TCGA-66-2756-01	-328.437	11.9316
TCGA-66-2755-01	6998.95	10.1885
TCGA-66-2754-01	-1019.95	17.7133
TCGA-66-2744-01	7177.4	10.8831
TCGA-66-2742-01	8748.86	11.1746
TCGA-66-2734-01	9459.72	15.3509
TCGA-66-2727-01	8344.83	9.9641
TCGA-63-A5MY-01	7692.51	22.1921
TCGA-63-A5MW-01	3790.2	20.4179
TCGA-63-A5MU-01	9413.7	23.4154
TCGA-63-A5MT-01	8091.07	18.4289
TCGA-63-A5MS-01	6575.42	33.7603
TCGA-63-A5MR-01	9717.92	24.0726
TCGA-63-A5MP-01	7448.6	25.2325
TCGA-63-A5MN-01	3850.78	13.3062
TCGA-63-A5MM-01	9402.42	12.3772
TCGA-63-A5ML-01	7607.03	24.4697
TCGA-63-A5MJ-01	8872.29	25.7622
TCGA-63-A5MI-01	7423.14	20.1211
TCGA-63-A5MH-01	7978.45	22.6135
TCGA-63-A5MG-01	9354.5	8.4554
TCGA-63-A5MB-01	7308.48	43.1015
TCGA-63-A5M9-01	6056.59	28.7202
TCGA-63-7023-01	4552.77	26.9068
TCGA-63-7022-01	6202.38	12.3299
TCGA-63-7021-01	9463.14	19.3734
TCGA-63-7020-01	8619.78	27.233
TCGA-63-6202-01	53.2743	18.4114
TCGA-63-5131-01	7734.49	11.2788
TCGA-63-5128-01	8944.45	21.8842
TCGA-60-2726-01	7975.63	18.5112
TCGA-60-2725-01	7527.72	11.5399
TCGA-60-2724-01	9599.96	10.9345
TCGA-60-2723-01	7736.72	5.6401
TCGA-60-2722-01	9260.25	14.3232
TCGA-60-2721-01	7747.61	27.2829
TCGA-60-2720-01	9283.81	2.5028
TCGA-60-2719-01	5603.24	23.2312
TCGA-60-2716-01	7991.87	22.7022
TCGA-60-2715-01	6977.38	17.2349
TCGA-60-2714-01	3119.36	15.9456
TCGA-60-2713-01	7341.1	21.7904
TCGA-60-2712-01	6005.19	12.0357
TCGA-60-2711-01	6883.48	12.8692
TCGA-60-2710-01	7673.85	31.7019
TCGA-60-2709-01	5467.42	13.3253
TCGA-60-2708-01	9047.44	17.5394
TCGA-60-2707-01	9445.03	16.3511
TCGA-60-2706-01	204.665	36.4542
TCGA-60-2704-01	5800.27	27.8745
TCGA-60-2703-01	6715.36	12.0183
TCGA-60-2698-01	8648.26	21.6773
TCGA-60-2697-01	3167.93	15.361
TCGA-60-2696-01	8555.8	9.4988
TCGA-60-2695-01	921.794	36.5953
TCGA-58-A46N-01	9343.88	15.318
TCGA-58-A46M-01	7491.97	14.6183
TCGA-58-A46L-01	8411.35	33.9787
TCGA-58-A46K-01	7365.7	32.7259
TCGA-58-A46J-01	8126.26	18.1232
TCGA-58-8393-01	8561.75	37.0086
TCGA-58-8392-01	8256.16	26.4382
TCGA-58-8391-01	9414.86	16.1474
TCGA-58-8390-01	6517.7	49.0292
TCGA-58-8388-01	2253.8	56.6549
TCGA-58-8387-01	8673.89	6.8762
TCGA-58-8386-01	9132.26	40.2367
TCGA-56-A62T-01	9073.58	29.3227
TCGA-56-A5DS-01	8648.29	24.6064
TCGA-56-A5DR-01	8709.62	27.9517
TCGA-56-A4ZK-01	8300.29	19.0558
TCGA-56-A4ZJ-01	7894.93	16.3651
TCGA-56-A4BY-01	7927.98	41.3384
TCGA-56-A4BX-01	6563.46	17.5374
TCGA-56-A4BW-01	8962.82	16.7114
TCGA-56-A49D-01	5553.76	17.2421
TCGA-56-8629-01	7867.18	23.7998
TCGA-56-8628-01	6122.21	35.7092
TCGA-56-8626-01	7702.49	30.6796
TCGA-56-8622-01	8614.75	13.1895
TCGA-56-8504-01	8272.71	18.4176
TCGA-56-8503-01	8779.13	17.3998
TCGA-56-8309-01	4434.8	17.7324
TCGA-56-8308-01	9097.71	23.2455
TCGA-56-8307-01	4555.9	23.5901
TCGA-56-8305-01	8807.05	19.635
TCGA-56-8304-01	9249.64	7.4814
TCGA-56-8201-01	6149.94	17.4736
TCGA-56-8083-01	1744.81	52.872
TCGA-56-8082-01	7592.65	32.6293
TCGA-56-7823-01	8826.03	25.6041
TCGA-56-7822-01	8830.28	13.8523
TCGA-56-7731-01	8151.15	11.3207
TCGA-56-7730-01	8264.21	19.3283
TCGA-56-7582-01	8075.16	23.6456
TCGA-56-7580-01	7969.21	18.1334
TCGA-56-7579-01	9345.59	9.1834
TCGA-56-7223-01	4832.26	37.7369
TCGA-56-7222-01	8932.62	22.5579
TCGA-56-7221-01	7909.61	16.2287
TCGA-56-6546-01	2820.14	14.3417
TCGA-56-6545-01	7164.27	18.5721
TCGA-56-5898-01	9166.64	15.7753
TCGA-56-5897-01	8197.84	15.6448
TCGA-56-1622-01	8033.11	13.3973
TCGA-52-7812-01	2507.09	19.4794
TCGA-52-7811-01	9268.4	13.1844
TCGA-52-7810-01	9445.63	10.2887
TCGA-52-7809-01	3660.02	34.9567
TCGA-52-7622-01	8372.1	28.5091
TCGA-51-4081-01	8333.14	25.7378
TCGA-51-4080-01	6731.55	13.9876
TCGA-51-4079-01	9401.25	7.7824
TCGA-46-6026-01	6234.73	26.4892
TCGA-46-6025-01	9464.37	17.3119
TCGA-46-3769-01	4052.35	11.7678
TCGA-46-3768-01	5784.36	20.0971
TCGA-46-3767-01	7101.46	13.4101
TCGA-46-3765-01	7350.19	7.3567
TCGA-43-A56V-01	9203.16	9.7783
TCGA-43-A56U-01	8432.9	10.9616
TCGA-43-A475-01	4723.04	18.6188
TCGA-43-A474-01	9078.23	27.5686
TCGA-43-8118-01	7935.92	41.0873
TCGA-43-8116-01	6724.48	25.5229
TCGA-43-8115-01	4964.85	27.7491
TCGA-43-7658-01	-608.702	26.1951
TCGA-43-7657-01	7284.87	15.2424
TCGA-43-7656-01	1548.13	30.7113
TCGA-43-6773-01	7354.32	12.8219
TCGA-43-6771-01	9595.13	18.2397
TCGA-43-6770-01	8005.24	21.2882
TCGA-43-6647-01	8138.78	18.2579
TCGA-43-6143-01	4972.13	34.1078
TCGA-43-5670-01	8841.78	16.6468
TCGA-43-5668-01	-2113.74	21.1026
TCGA-43-3920-01	7325.53	2.4644
TCGA-43-3394-01	8102.32	9.7502
TCGA-43-2581-01	-107.797	18.3192
TCGA-43-2578-01	3741.56	16.3222
TCGA-43-2576-01	1228.52	6.862
TCGA-39-5040-01	-148.818	39.3196
TCGA-39-5039-01	9266.57	3.92
TCGA-39-5037-01	8928.07	2.5023
TCGA-39-5036-01	9113.08	7.9537
TCGA-39-5035-01	6213.13	11.1976
TCGA-39-5034-01	-1410.35	14.5982
TCGA-39-5031-01	8013.91	7.4462
TCGA-39-5030-01	5204.02	10.9917
TCGA-39-5029-01	8887.14	6.0232
TCGA-39-5028-01	8723.84	5.1022
TCGA-39-5024-01	9279.25	8.9224
TCGA-39-5022-01	4760.63	5.7181
TCGA-39-5021-01	6464.02	7.0037
TCGA-39-5019-01	8197.89	11.4346
TCGA-39-5016-01	7808.67	8.863
TCGA-39-5011-01	871.951	7.4796
TCGA-37-A5EN-01	7557.68	23.5516
TCGA-37-A5EL-01	8879.96	34.3026
TCGA-37-5819-01	-1369.88	6.5498
TCGA-37-4141-01	4704.59	5.5071
TCGA-37-4135-01	2730.62	1.6584
TCGA-37-4133-01	7381.87	1.4632
TCGA-37-4132-01	1978.54	5.9228
TCGA-37-4129-01	-2772.08	7.9987
TCGA-37-3792-01	5329.01	4.5409
TCGA-37-3789-01	9595.83	10.097
TCGA-37-3783-01	9648.79	1.7461
TCGA-34-A5IX-01	9515.08	7.465
TCGA-34-8456-01	7416.82	24.2052
TCGA-34-8455-01	9161.53	38.5644
TCGA-34-8454-01	7847.14	34.4717
TCGA-34-7107-01	7840.15	25.1422
TCGA-34-5929-01	6403.64	19.3661
TCGA-34-5928-01	6863.83	20.4667
TCGA-34-5927-01	4469.82	39.0222
TCGA-34-5241-01	8910.03	3.9109
TCGA-34-5240-01	8427.06	4.9571
TCGA-34-5239-01	5244.31	24.0159
TCGA-34-5236-01	8951.49	15.8552
TCGA-34-5234-01	8594.84	1.409
TCGA-34-5232-01	9093.04	14.8526
TCGA-34-5231-01	7999.88	12.4725
TCGA-34-2608-01	8458.16	7.0142
TCGA-34-2600-01	7486	22.5294
TCGA-34-2596-01	7132.34	19.6139
TCGA-33-AASL-01	8924.43	11.6519
TCGA-33-AASJ-01	9007.28	15.7411
TCGA-33-AASI-01	7981.65	10.8997
TCGA-33-AASD-01	9137.38	21.7289
TCGA-33-AASB-01	3948.5	20.9221
TCGA-33-AAS8-01	8333.37	17.7172
TCGA-33-A5GW-01	8889.08	11.4083
TCGA-33-6738-01	3359.89	8.1772
TCGA-33-4589-01	9700.51	0.4513
TCGA-33-4587-01	-22.9753	29.4775
TCGA-33-4583-01	9427.53	9.7033
TCGA-33-4582-01	6804.77	4.0036
TCGA-33-4566-01	6939.87	4.875
TCGA-33-4547-01	8062.73	11.1026
TCGA-33-4538-01	8726.59	14.6945
TCGA-33-4533-01	5260.53	7.2162
TCGA-33-4532-01	7559.25	14.4682
TCGA-22-A5C4-01	6487.84	30.6429
TCGA-22-5492-01	7070.81	23.1468
TCGA-22-5491-01	8927.28	6.891
TCGA-22-5489-01	6024.73	8.8245
TCGA-22-5485-01	8364.35	20.7845
TCGA-22-5483-01	4124.23	17.5382
TCGA-22-5482-01	9367.8	8.4519
TCGA-22-5481-01	98.1727	11.4398
TCGA-22-5480-01	4104.24	24.3198
TCGA-22-5479-01	8971.22	6.5042
TCGA-22-5478-01	5553.78	14.6181
TCGA-22-5477-01	5492.92	56.6791
TCGA-22-5474-01	6756.17	11.8179
TCGA-22-5473-01	8896.77	9.3739
TCGA-22-5472-01	8507.99	20.9882
TCGA-22-5471-01	8529.79	7.7086
TCGA-22-4613-01	5839.03	9.7535
TCGA-22-4609-01	8023.34	25.5336
TCGA-22-4607-01	9074.83	3.3399
TCGA-22-4605-01	8893.21	19.435
TCGA-22-4604-01	8157.81	15.4954
TCGA-22-4601-01	7741.85	24.1936
TCGA-22-4599-01	5968.27	3.5266
TCGA-22-4596-01	1837.61	9.8226
TCGA-22-4595-01	9095.62	11.471
TCGA-22-4594-01	186.27	4.639
TCGA-22-4593-01	7572.36	23.2072
TCGA-22-4591-01	6027.99	11.512
TCGA-22-1016-01	3914.53	26.1445
TCGA-22-1012-01	9067.67	7.1654
TCGA-22-1011-01	8521.11	9.123
TCGA-22-1005-01	504.583	5.0079
TCGA-22-1002-01	7533.23	16.7472
TCGA-22-1000-01	8356.03	8.424
TCGA-22-0944-01	9627.6	7.5523
TCGA-22-0940-01	7568.17	8.215
TCGA-21-A5DI-01	9757.49	15.7969
TCGA-21-5787-01	1273.76	9.2033
TCGA-21-5786-01	8303.07	15.1331
TCGA-21-5784-01	9272.36	3.1616
TCGA-21-5783-01	7423.1	43.7697
TCGA-21-5782-01	8920.78	13.3679
TCGA-21-1083-01	1635.46	8.4962
TCGA-21-1082-01	8014.61	10.1559
TCGA-21-1081-01	8689.63	15.8838
TCGA-21-1080-01	7577.97	11.4009
TCGA-21-1079-01	9215.47	7.134
TCGA-21-1078-01	6773.43	12.6814
TCGA-21-1077-01	8070.87	11.0104
TCGA-21-1076-01	6688.69	11.3954
TCGA-21-1075-01	8313.73	5.4994
TCGA-21-1071-01	7339.13	11.8455
TCGA-21-1070-01	9194.12	11.2213
TCGA-18-5595-01	8413.17	23.1378
TCGA-18-5592-01	8065.21	23.6791
TCGA-18-4721-01	5943.68	11.151
TCGA-18-4086-01	8973.83	7.1734
TCGA-18-4083-01	7047.45	25.4157
TCGA-18-3421-01	8982.72	1.708
TCGA-18-3419-01	7286.19	10.4958
TCGA-18-3417-01	8568.37	4.3733
TCGA-18-3416-01	8077.12	13.3233
TCGA-18-3415-01	9615.11	5.2245
TCGA-18-3414-01	8660.31	7.3747
TCGA-18-3412-01	8897.51	6.9373
TCGA-18-3411-01	8572.58	4.2905
TCGA-18-3410-01	5726.3	11.1267
TCGA-18-3409-01	3084.89	9.7827
TCGA-18-3408-01	6895.92	4.6429
TCGA-18-3407-01	8946.92	9.3497
TCGA-18-3406-01	9303.91	1.5456
TCGA-S2-AA1A-01	-1604.61	14.2676
TCGA-O1-A52J-01	-2182.63	30.3044
TCGA-NJ-A7XG-01	-1157.34	19.821
TCGA-NJ-A55R-01	-2084.93	19.8228
TCGA-NJ-A55O-01	-916.108	15.6921
TCGA-NJ-A55A-01	-192.03	23.1465
TCGA-NJ-A4YQ-01	-2648.15	17.0911
TCGA-NJ-A4YP-01	1781.75	15.155
TCGA-NJ-A4YI-01	858.403	29.8411
TCGA-NJ-A4YG-01	2039.13	10.6902
TCGA-NJ-A4YF-01	-1619.87	12.0169
TCGA-MP-A5C7-01	-1499.81	39.9265
TCGA-MP-A4TK-01	1168.43	10.0399
TCGA-MP-A4TJ-01	653.929	21.0891
TCGA-MP-A4TH-01	-2197.02	28.6974
TCGA-MP-A4TF-01	2888.63	30.7942
TCGA-MP-A4TE-01	-40.2619	21.5406
TCGA-MP-A4TD-01	-69.9109	13.4408
TCGA-MP-A4T8-01	-378.234	23.5735
TCGA-MP-A4T7-01	1067.63	21.4503
TCGA-MP-A4T6-01	1254.64	49.9512
TCGA-MP-A4T4-01	2036.61	19.2532
TCGA-MP-A4SY-01	19.8984	26.8385
TCGA-MP-A4SW-01	-300.059	17.2489
TCGA-MP-A4SV-01	-446.891	36.4629
TCGA-MN-A4N5-01	1150.17	25.0494
TCGA-MN-A4N4-01	1548.95	11.1239
TCGA-MN-A4N1-01	2481.95	14.3587
TCGA-L9-A8F4-01	-10.4051	27.6552
TCGA-L9-A7SV-01	-2054.58	35.3824
TCGA-L9-A743-01	1081.08	19.4786
TCGA-L9-A5IP-01	5061.66	32.621
TCGA-L9-A50W-01	2104.77	35.9291
TCGA-L9-A444-01	-1281.56	14.0759
TCGA-L9-A443-01	-264.645	11.0512
TCGA-L4-A4E6-01	-759.474	16.0433
TCGA-L4-A4E5-01	-1097.39	25.9309
TCGA-J2-A4AG-01	1955.95	18.4538
TCGA-J2-A4AE-01	-498.061	12.615
TCGA-J2-A4AD-01	959.342	11.909
TCGA-J2-8194-01	729.358	26.5546
TCGA-J2-8192-01	1991.3	18.533
TCGA-99-AA5R-01	-1177.44	14.5841
TCGA-99-8033-01	2204.51	23.6003
TCGA-99-8032-01	-1710	15.4084
TCGA-99-8028-01	-11.5419	6.6524
TCGA-99-8025-01	2306.22	11.4609
TCGA-99-7458-01	694.429	22.7258
TCGA-97-A4M7-01	1225.68	23.593
TCGA-97-A4M6-01	-1073.02	25.799
TCGA-97-A4M5-01	-652.904	26.919
TCGA-97-A4M3-01	2119.18	22.8367
TCGA-97-A4M1-01	-1312.02	12.9202
TCGA-97-A4M0-01	-1756.62	32.6282
TCGA-97-A4LX-01	-903.584	29.0958
TCGA-97-8552-01	39.0813	16.8581
TCGA-97-8547-01	2541.01	16.9566
TCGA-97-8179-01	-60.9065	17.6397
TCGA-97-8177-01	410.185	6.0578
TCGA-97-8176-01	2191.48	22.3035
TCGA-97-8175-01	2463.95	10.9395
TCGA-97-8174-01	-2817.82	38.43
TCGA-97-8172-01	-180.001	44.8966
TCGA-97-8171-01	-1108.63	24.2044
TCGA-97-7941-01	104.062	21.4371
TCGA-97-7938-01	961.302	24.9229
TCGA-97-7937-01	586.819	20.7822
TCGA-97-7554-01	565.678	19.028
TCGA-97-7553-01	-303.769	23.7666
TCGA-97-7552-01	-1363.08	20.0767
TCGA-97-7547-01	166.254	18.8102
TCGA-97-7546-01	-370.245	25.6198
TCGA-95-A4VP-01	448.307	11.9716
TCGA-95-A4VN-01	3663.63	29.5449
TCGA-95-A4VK-01	-1621.24	21.5794
TCGA-95-8494-01	2614.04	17.6379
TCGA-95-8039-01	962.184	20.3912
TCGA-95-7948-01	1494.07	13.0868
TCGA-95-7947-01	643.227	38.2228
TCGA-95-7944-01	-910.732	23.3289
TCGA-95-7567-01	794.859	19.5033
TCGA-95-7562-01	1146.46	9.1411
TCGA-95-7043-01	-1367.48	6.2762
TCGA-95-7039-01	727.997	13.8317
TCGA-93-A4JQ-01	2471.21	26.6769
TCGA-93-A4JP-01	-1871.6	23.6813
TCGA-93-A4JO-01	1398.68	15.4212
TCGA-93-A4JN-01	2532.87	19.3942
TCGA-93-8067-01	2374.87	27.6302
TCGA-93-7348-01	2599.91	13.4357
TCGA-93-7347-01	-407.433	20.6503
TCGA-91-A4BD-01	-453.591	3.6225
TCGA-91-A4BC-01	-1662.78	10.0313
TCGA-91-8499-01	-708.649	12.4027
TCGA-91-8497-01	-1414.59	24.9872
TCGA-91-8496-01	616.947	5.1296
TCGA-91-7771-01	-1886.98	26.6854
TCGA-91-6849-01	1009.11	11.748
TCGA-91-6848-01	1306.11	29.905
TCGA-91-6847-01	3842.7	13.4165
TCGA-91-6840-01	-1358.64	42.4778
TCGA-91-6836-01	562.891	52.2997
TCGA-91-6835-01	-990.406	42.777
TCGA-91-6831-01	-1927.86	28.3311
TCGA-91-6830-01	759.15	18.3821
TCGA-91-6829-01	-387.748	21.8716
TCGA-91-6828-01	-1702.28	41.9689
TCGA-86-A4P7-01	1034.22	21.9543
TCGA-86-A4JF-01	-136.674	20.6552
TCGA-86-A4D0-01	-1852.47	16.819
TCGA-86-A456-01	932.212	11.2849
TCGA-86-8674-01	1906.14	13.0065
TCGA-86-8673-01	2593.09	10.362
TCGA-86-8672-01	3790.26	12.9097
TCGA-86-8671-01	956.946	25.424
TCGA-86-8669-01	-544.828	33.1634
TCGA-86-8668-01	-1814.13	21.8303
TCGA-86-8585-01	-712.641	15.4797
TCGA-86-8359-01	3445.62	23.4583
TCGA-86-8281-01	-618.35	23.4593
TCGA-86-8280-01	-579.388	17.38
TCGA-86-8279-01	2460.55	24.4445
TCGA-86-8278-01	1207.57	22.5885
TCGA-86-8076-01	-990.624	14.5601
TCGA-86-8075-01	2015.29	20.2791
TCGA-86-8074-01	1851.77	16.9555
TCGA-86-8073-01	1269.36	33.5839
TCGA-86-8056-01	-133.351	41.2555
TCGA-86-8055-01	2766.52	19.4401
TCGA-86-8054-01	-1062.85	30.3812
TCGA-86-7955-01	-1747.99	13.0795
TCGA-86-7954-01	-1909.07	37.098
TCGA-86-7953-01	1441.22	39.4765
TCGA-86-7714-01	-15.865	25.9269
TCGA-86-7713-01	-2312.9	51.2588
TCGA-86-7711-01	724.129	19.424
TCGA-86-7701-01	-2459.5	18.7305
TCGA-86-6851-01	-1806.92	22.3138
TCGA-86-6562-01	1756.64	17.0911
TCGA-83-5908-01	5480.06	34.8336
TCGA-80-5611-01	101.211	8.0508
TCGA-80-5608-01	-1046.76	16.7315
TCGA-80-5607-01	729.452	17.4929
TCGA-78-8662-01	-586.186	9.5926
TCGA-78-8660-01	2238.18	20.1226
TCGA-78-8655-01	2186.94	19.0496
TCGA-78-8648-01	-138.971	13.1887
TCGA-78-8640-01	-687.873	21.8602
TCGA-78-7633-01	-1851.48	22.816
TCGA-78-7542-01	6723.48	18.0712
TCGA-78-7540-01	2008.61	11.281
TCGA-78-7539-01	-1535.04	15.5178
TCGA-78-7537-01	-1016.45	13.3846
TCGA-78-7536-01	-1331.05	42.3293
TCGA-78-7535-01	1629.58	6.7284
TCGA-78-7220-01	-1398	34.5735
TCGA-78-7167-01	-1427.03	28.2277
TCGA-78-7166-01	1392.02	6.2308
TCGA-78-7163-01	-233.667	9.2388
TCGA-78-7162-01	-1227.31	17.4119
TCGA-78-7161-01	-1954.05	22.7063
TCGA-78-7160-01	-74.1415	20.6878
TCGA-78-7158-01	844.23	31.7676
TCGA-78-7156-01	-1357.63	22.3131
TCGA-78-7155-01	-1015.06	23.9424
TCGA-78-7154-01	1019.08	11.244
TCGA-78-7153-01	-1073.39	8.1739
TCGA-78-7152-01	117.249	14.3435
TCGA-78-7150-01	2107.43	23.7585
TCGA-78-7149-01	972.915	8.8192
TCGA-78-7148-01	-159.271	18.2455
TCGA-78-7147-01	215.109	10.4004
TCGA-78-7146-01	1321	34.2096
TCGA-78-7145-01	384.478	22.2657
TCGA-75-7031-01	-2321.89	13.579
TCGA-75-7030-01	2363.3	13.6212
TCGA-75-7027-01	1826.47	26.4118
TCGA-75-7025-01	1281.25	23.5327
TCGA-75-6214-01	8661.47	12.3428
TCGA-75-6212-01	-1096.5	13.5692
TCGA-75-6211-01	-1573.82	19.0872
TCGA-75-6207-01	82.7212	47.4497
TCGA-75-6206-01	-1828.1	32.7478
TCGA-75-6205-01	4784.27	21.1874
TCGA-75-6203-01	-2693.09	11.7656
TCGA-75-5147-01	1785.21	6.7649
TCGA-75-5146-01	-1334.78	4.7264
TCGA-75-5126-01	3026.85	14.0077
TCGA-75-5125-01	407.434	28.7168
TCGA-75-5122-01	895.627	11.14
TCGA-73-A9RS-01	-2700.34	42.7791
TCGA-73-7499-01	-154.366	5.8909
TCGA-73-7498-01	-2046.23	28.4471
TCGA-73-4677-01	114.074	8.4852
TCGA-73-4676-01	1306.93	5.5977
TCGA-73-4675-01	188.321	17.4921
TCGA-73-4670-01	1977.98	12.3379
TCGA-73-4668-01	2232.1	13.1956
TCGA-73-4666-01	3174.35	19.6498
TCGA-73-4662-01	-1523.47	27.4426
TCGA-73-4659-01	-737.144	14.9378
TCGA-73-4658-01	1294.55	7.9315
TCGA-71-6725-01	1679.67	12.3428
TCGA-69-A59K-01	-1360.33	35.1996
TCGA-69-8255-01	-2397.77	21.9753
TCGA-69-8254-01	0.095473	26.8319
TCGA-69-8253-01	3233.6	13.2417
TCGA-69-7980-01	149.258	28.6634
TCGA-69-7978-01	1458.03	23.937
TCGA-69-7974-01	1449.26	23.8255
TCGA-69-7973-01	-1528.24	32.4492
TCGA-69-7765-01	-1443.97	15.8276
TCGA-69-7764-01	-2544.41	22.818
TCGA-69-7763-01	-354.101	16.0766
TCGA-69-7761-01	-961.466	22.0946
TCGA-69-7760-01	-1073.14	11.6182
TCGA-67-6217-01	110.856	17.7724
TCGA-67-6216-01	1308.55	16.3418
TCGA-67-6215-01	1401.41	17.6749
TCGA-67-4679-01	-532.28	22.0357
TCGA-67-3774-01	-851.347	17.3322
TCGA-67-3773-01	-716.37	6.37
TCGA-67-3771-01	220.773	19.3538
TCGA-67-3770-01	-461.949	4.2195
TCGA-64-5815-01	3386.49	11.7072
TCGA-64-5781-01	3489.58	5.3403
TCGA-64-5779-01	-2438.66	20.4096
TCGA-64-5778-01	614.083	2.8224
TCGA-64-5775-01	2853.4	13.1877
TCGA-64-5774-01	-1026.93	20.4478
TCGA-64-1681-01	419.785	14.2063
TCGA-64-1680-01	-363.797	5.8306
TCGA-64-1679-01	2751.9	22.4802
TCGA-64-1678-01	600.345	2.9016
TCGA-64-1677-01	1021.23	2.611
TCGA-64-1676-01	927.063	1.8756
TCGA-62-A472-01	-1256.04	26.2784
TCGA-62-A471-01	5172.86	19.3399
TCGA-62-A470-01	244.274	17.3138
TCGA-62-A46Y-01	-35.6508	8.1599
TCGA-62-A46V-01	354.582	15.1917
TCGA-62-A46U-01	207.642	18.0146
TCGA-62-A46S-01	-1897.72	18.7656
TCGA-62-A46R-01	-1688.63	9.0152
TCGA-62-A46P-01	-934.594	8.0884
TCGA-62-A46O-01	-2231.37	30.9543
TCGA-62-8402-01	-1568.19	24.1768
TCGA-62-8399-01	292.818	34.656
TCGA-62-8398-01	1908.16	49.9715
TCGA-62-8397-01	-1017.14	16.7864
TCGA-62-8395-01	-192.311	35.0221
TCGA-62-8394-01	1197.78	15.9272
TCGA-55-A57B-01	363.412	33.5983
TCGA-55-A4DG-01	-2670.05	22.0406
TCGA-55-A4DF-01	677.688	18.1416
TCGA-55-A494-01	-1056.51	32.9119
TCGA-55-A493-01	2234.74	30.2374
TCGA-55-A492-01	-767.939	4.2634
TCGA-55-A491-01	346.486	9.6484
TCGA-55-A490-01	-1337.52	41.4602
TCGA-55-A48Z-01	122.808	13.3877
TCGA-55-A48Y-01	601.987	10.8559
TCGA-55-A48X-01	451.815	20.9547
TCGA-55-8621-01	-338.642	21.7223
TCGA-55-8620-01	-575.003	16.8638
TCGA-55-8619-01	350.492	15.731
TCGA-55-8616-01	66.332	13.8023
TCGA-55-8615-01	-458.722	26.1327
TCGA-55-8614-01	6701.81	20.824
TCGA-55-8514-01	1536.76	8.2225
TCGA-55-8513-01	-696.448	22.3957
TCGA-55-8512-01	2208.38	29.283
TCGA-55-8511-01	3946.45	14.0569
TCGA-55-8510-01	1327.87	12.7657
TCGA-55-8508-01	1626.99	13.4544
TCGA-55-8507-01	-81.9262	26.529
TCGA-55-8506-01	969.208	21.3465
TCGA-55-8302-01	4343.26	21.0561
TCGA-55-8301-01	-755.34	13.3895
TCGA-55-8299-01	752.132	18.8116
TCGA-55-8208-01	2126.83	12.8209
TCGA-55-8207-01	-846.942	18.497
TCGA-55-8206-01	-1084.24	35.6961
TCGA-55-8205-01	-42.801	27.7557
TCGA-55-8204-01	8685.18	8.4665
TCGA-55-8203-01	-1320.12	16.4489
TCGA-55-8097-01	-458.168	28.7396
TCGA-55-8096-01	174.972	18.7574
TCGA-55-8094-01	-1431.85	10.8291
TCGA-55-8092-01	-1747.54	18.115
TCGA-55-8091-01	967.62	17.9434
TCGA-55-8090-01	4004.94	22.0557
TCGA-55-8089-01	3263.78	13.0656
TCGA-55-8087-01	2429.89	32.5372
TCGA-55-8085-01	-152.442	16.484
TCGA-55-7995-01	-276.519	41.4086
TCGA-55-7994-01	1218.82	42.3648
TCGA-55-7914-01	1008.41	15.1022
TCGA-55-7913-01	1329.05	19.6152
TCGA-55-7911-01	46.4601	16.0667
TCGA-55-7910-01	-9.92051	19.9281
TCGA-55-7907-01	-688.394	12.1724
TCGA-55-7903-01	-147.427	24.6072
TCGA-55-7815-01	-2573.3	9.9487
TCGA-55-7728-01	940.313	26.5139
TCGA-55-7727-01	-1371.88	11.0076
TCGA-55-7726-01	7673.01	14.8904
TCGA-55-7725-01	743.871	10.1229
TCGA-55-7724-01	5463.72	8.0273
TCGA-55-7576-01	63.2568	25.6707
TCGA-55-7574-01	-728.42	23.13
TCGA-55-7573-01	508.125	32.1789
TCGA-55-7570-01	2114.61	32.0927
TCGA-55-7284-01	-38.9062	26.1937
TCGA-55-7283-01	1738.43	18.7741
TCGA-55-7281-01	4171.2	9.0324
TCGA-55-6987-01	-1395.1	10.851
TCGA-55-6986-01	-974.52	16.5374
TCGA-55-6985-01	2394.69	13.0408
TCGA-55-6983-01	337.185	12.7731
TCGA-55-6982-01	964.284	8.4865
TCGA-55-6981-01	1693.04	12.992
TCGA-55-6980-01	-82.1833	14.3644
TCGA-55-6979-01	2150.65	8.7207
TCGA-55-6978-01	2238.96	23.1177
TCGA-55-6975-01	2338.07	16.789
TCGA-55-6972-01	-2063.08	6.1198
TCGA-55-6971-01	-347.815	22.8464
TCGA-55-6970-01	-295.317	22.662
TCGA-55-6969-01	-1910.14	9.4165
TCGA-55-6968-01	673.738	25.015
TCGA-55-6712-01	2355.75	17.7065
TCGA-55-6642-01	-1679.55	17.2619
TCGA-55-6543-01	1014.39	20.5667
TCGA-55-5899-01	-1451.73	11.2402
TCGA-55-1596-01	-1082.13	11.2031
TCGA-55-1595-01	-1666.33	30.1778
TCGA-55-1594-01	-1384.21	28.9147
TCGA-55-1592-01	-947.102	15.0535
TCGA-53-A4EZ-01	1211.63	17.135
TCGA-53-7813-01	-1310.11	9.3321
TCGA-53-7626-01	-308.235	37.7714
TCGA-53-7624-01	-33.8949	32.2861
TCGA-50-8460-01	308.799	15.4953
TCGA-50-8459-01	2458.29	15.8578
TCGA-50-8457-01	-557.801	25.722
TCGA-50-7109-01	-822.316	18.5234
TCGA-50-6673-01	1885.95	16.8032
TCGA-50-6597-01	295.557	5.1628
TCGA-50-6595-01	6278.41	14.4004
TCGA-50-6594-01	852.582	10.2754
TCGA-50-6593-01	1700.7	12.3651
TCGA-50-6592-01	1899.62	21.5211
TCGA-50-6591-01	3200.71	26.742
TCGA-50-6590-01	2588.5	16.6042
TCGA-50-5944-01	-1961.37	22.9796
TCGA-50-5942-01	-175.993	30.7549
TCGA-50-5941-01	417.524	16.1132
TCGA-50-5939-01	2945.98	13.7197
TCGA-50-5936-01	1835.04	26.7827
TCGA-50-5935-01	-893.371	18.6347
TCGA-50-5933-01	3008.75	15.345
TCGA-50-5932-01	-3058.84	29.019
TCGA-50-5931-01	1685.53	29.4102
TCGA-50-5072-01	1661.65	30.2286
TCGA-50-5068-01	1875.25	1.1893
TCGA-50-5066-02	1349.23	26.7639
TCGA-50-5066-01	2377.77	0.7962
TCGA-50-5055-01	1091.52	4.731
TCGA-50-5051-01	-512.238	16.4934
TCGA-50-5049-01	-784.778	4.6568
TCGA-50-5045-01	2406.61	3.6842
TCGA-50-5044-01	6991.66	6.3817
TCGA-4B-A93V-01	-882.274	8.0105
TCGA-49-AARR-01	-128.582	20.3755
TCGA-49-AARQ-01	2790.51	22.7559
TCGA-49-AARO-01	1747.61	12.3867
TCGA-49-AARN-01	2267.53	16.4094
TCGA-49-AARE-01	762.004	14.3121
TCGA-49-AAR9-01	3027.22	18.2012
TCGA-49-AAR4-01	3409.57	13.5103
TCGA-49-AAR3-01	3996.1	7.3854
TCGA-49-AAR2-01	-433.684	11.0844
TCGA-49-AAR0-01	418.153	8.4039
TCGA-49-AAQV-01	171.836	20.7694
TCGA-49-6767-01	2308.46	19.0338
TCGA-49-6761-01	3010.99	17.1465
TCGA-49-6745-01	1741.8	58.3407
TCGA-49-6744-01	216.185	13.2618
TCGA-49-6743-01	2064.85	32.461
TCGA-49-6742-01	238.723	13.5542
TCGA-49-4514-01	2154.06	2.8521
TCGA-49-4512-01	1298.44	8.8314
TCGA-49-4510-01	-1308.33	18.9615
TCGA-49-4507-01	3164.46	9.7236
TCGA-49-4506-01	3590.7	4.5277
TCGA-49-4505-01	491.904	6.8459
TCGA-49-4501-01	855.716	5.9943
TCGA-49-4494-01	4638.47	3.9446
TCGA-49-4490-01	2009.43	6.8497
TCGA-49-4488-01	1084.15	4.8896
TCGA-49-4487-01	152.423	14.028
TCGA-49-4486-01	3.4565	3.0108
TCGA-44-A4SU-01	934.663	16.58
TCGA-44-A4SS-01	2044.87	30.9673
TCGA-44-A47G-01	1481.52	9.0516
TCGA-44-A47B-01	-229.448	34.1869
TCGA-44-A47A-01	107.066	36.0481
TCGA-44-A479-01	-2641.84	18.3138
TCGA-44-8120-01	1775.28	12.6411
TCGA-44-8119-01	-1501.35	20.1579
TCGA-44-8117-01	-896.266	29.14
TCGA-44-7672-01	239.813	9.755
TCGA-44-7671-01	933.963	15.7271
TCGA-44-7670-01	2202.94	25.2905
TCGA-44-7669-01	-1461.47	50.2415
TCGA-44-7667-01	650.895	26.5545
TCGA-44-7662-01	2653.42	11.8159
TCGA-44-7661-01	5987.82	26.497
TCGA-44-7660-01	1277.16	33.9696
TCGA-44-7659-01	1537.05	25.5642
TCGA-44-6779-01	2087.69	18.276
TCGA-44-6778-01	-768.016	34.3619
TCGA-44-6777-01	-1398.95	15.6194
TCGA-44-6776-01	-1611.76	16.1325
TCGA-44-6775-01	788.42	17.7582
TCGA-44-6774-01	636.401	17.023
TCGA-44-6148-01	-1126.5	21.1428
TCGA-44-6147-01	-252.763	21.5876
TCGA-44-6146-01	-981.437	12.1013
TCGA-44-6145-01	975.11	17.3544
TCGA-44-5645-01	840.957	13.4626
TCGA-44-5644-01	-2266.15	27.089
TCGA-44-5643-01	6174.24	29.4366
TCGA-44-4112-01	74.8362	7.2563
TCGA-44-3919-01	1019.39	13.5979
TCGA-44-3918-01	-822.202	8.171
TCGA-44-3398-01	3961.02	2.4539
TCGA-44-3396-01	3849.24	7.8263
TCGA-44-2668-01	5077.53	13.8935
TCGA-44-2666-01	-786.11	6.4826
TCGA-44-2665-01	542.158	8.4824
TCGA-44-2662-01	1318.76	9.5939
TCGA-44-2661-01	-1106.36	3.7963
TCGA-44-2657-01	-1867.86	8.1916
TCGA-44-2656-01	-1252.15	10.9886
TCGA-44-2655-01	1005.32	8.6086
TCGA-38-A44F-01	2462.57	5.8678
TCGA-38-7271-01	-666.331	12.454
TCGA-38-6178-01	-902.788	31.626
TCGA-38-4632-01	3039.55	3.7725
TCGA-38-4630-01	-190.183	27.0923
TCGA-38-4629-01	5162.88	3.4047
TCGA-38-4628-01	47.4654	4.3289
TCGA-38-4627-01	1983.21	4.0727
TCGA-38-4626-01	106.96	16.5017
TCGA-38-4625-01	-606.03	8.5247
TCGA-35-5375-01	3025.78	1.7538
TCGA-35-4123-01	653.715	2.9231
TCGA-35-4122-01	2403.55	0.9557
TCGA-05-5715-01	2956.53	8.6746
TCGA-05-5429-01	2106.01	5.2701
TCGA-05-5428-01	2918.64	1.7577
TCGA-05-5425-01	470.911	12.0937
TCGA-05-5423-01	-921.098	3.7655
TCGA-05-5420-01	-2356.83	1.861
TCGA-05-4434-01	5374.45	16.6196
TCGA-05-4433-01	245.44	33.0854
TCGA-05-4432-01	542.724	16.6721
TCGA-05-4430-01	2336.71	12.797
TCGA-05-4427-01	-607.83	41.5645
TCGA-05-4426-01	1431.5	15.2166
TCGA-05-4425-01	1229.88	12.0118
TCGA-05-4424-01	-1210.99	21.2765
TCGA-05-4422-01	-1795.97	15.4523
TCGA-05-4420-01	299.839	11.5244
TCGA-05-4418-01	2868.86	8.5184
TCGA-05-4417-01	-1144.82	14.0381
TCGA-05-4415-01	2779.46	41.8614
TCGA-05-4410-01	-1179.58	21.4453
TCGA-05-4405-01	1042.16	24.2658
TCGA-05-4403-01	1212.44	7.4037
TCGA-05-4402-01	1579.62	13.5896
TCGA-05-4398-01	951.144	15.1658
TCGA-05-4397-01	-336.503	10.448
TCGA-05-4396-01	-2184.05	29.759
TCGA-05-4395-01	2631.58	11.5091
TCGA-05-4390-01	-503.877	14.0915
TCGA-05-4389-01	-494.08	14.2698
TCGA-05-4384-01	405.55	27.7887
TCGA-05-4382-01	230.299	17.1736
TCGA-05-4250-01	3146.96	7.7369
TCGA-05-4249-01	2311.8	28.3255
TCGA-05-4244-01	197.322	20.8962
