# Supplementary material for: KMT2D loss drives adeno-to-squamous transition and sensitizes TKI-resistant lung cancer to AURKA inhibition
Source: Cell Death Differ. 2026 Jan 8;33(7):1416–35. doi: 10.1038/s41418-025-01657-7 (PMC13342116; doi:10.1038/s41418-025-01657-7)
Supplement: Supplementary file 4 — Supplementary Table S3 [file 41418_2025_1657_MOESM4_ESM.xlsx]

## Sheet: Sheet1
EP300 interactor	EZH2 interactor	KMT2D interactor	31 common elements in "EP300 interactor", "EZH2 interactor" and "KMT2D interactor":
TP53	EED	KMT2D	HIST1H3A
HIF1A	SUZ12	WDR5	HIST1H4A
HIST1H3A	PHF1	ASH2L	RELA
HIST1H4A	JARID2	RBBP5	EP300
RELA	RBBP4	KDM6A	ESR1
SP1	USP7	AR	CTNNB1
EP300	AEBP2	FBXW7	PPARG
ESR1	MTF2	HIST1H4A	HDAC1
SMAD3	PHF19	ESR1	MYOD1
CTNNB1	CDK1	MEN1	AR
JUN	RBBP7	NR3C1	HIST1H2AB
NCOA3	TRIM28	KDM4B	AKT1
PPARG	DNMT1	PAGR1	MYB
CARM1	EZH1	PAXIP1	SMAD1
MYC	HDAC1	RELA	MAX
STAT3	C10ORF12	CXXC1	POLR2A
YY1	HIST1H3A	AKT1	UBC
TAT	SMARCA4	CREBBP	EZH2
CITED2	ARID1A	CTNNB1	ASH2L
CREB1	C17ORF96	GOLGA2	BUB3
IRF3	CHD4	HIST1H3A	EEF1B2
PCNA	CTNNB1	KLF3	IL1A
STAT1	DDX5	KMT2A	SENP3
TP73	HDAC2	NCOA6	SETD1A
HDAC1	MYC	PYGO2	HIST2H3C
MYOD1	MYCN	SETD1A	HNF4A
AR	ZRANB1	SOX2	KDM1A
KAT2B	DANCR	YAP1	KMT2D
PARP1	DNMT3B	ALG13	NUP35
ATF4	HOTAIR	APP	SUPT5H
HIST1H2AB	SIRT1	ASF1A	USP7
HIST1H2BB	SNAI1	BOD1L1
MDM2	TRIM37	BUB3
NFKB1	VAV1	CDC6
SMAD4	AKT1	CEBPA
BRCA1	AR	CRX
CEBPB	ARMC12	CUL3
CREBBP	ATRX	DDX58
CTBP1	BRCA1	DPY30
TP63	BTRC	DYRK1A
AKT1	CUL4B	E2F2
FOXO1	DNMT3A	E2F3
MYB	ESR1	E2F5
NFATC1	EZH2	E2F6
SREBF1	FAM120A	EEF1B2
BRD4	FBXW11	EGR2
TCF3	FOXM1	ELF4
APEX1	HAT1	ELF5
DDX17	HIST1H2AB	EN1
EGR1	HIST3H3	EP300
EID1	HMGA1	ERG
KLF4	KAT2B	ESR2
NCOA1	KDM1A	ETS1
NOTCH1	NUMA1	ETV4
VIRF-1	PABPC4	ETV5
ZEB1	PPP1R8	EYA2
STAT6	PRMT5	EZH2
CDK1	RCN3	FEV
CDK2	SIN3A	FOS
CTBP2	SMAD3	FOXI1
DDX5	SMARCA1	FOXK2
E6	SMARCA5	FOXL1
E7	SMARCB1	GATA1
FEN1	SMARCC2	GATA2
GAG-POL	USP44	GATA3
HDAC3	YBX1	GCM1
HDAC6	YY1	GRWD1
HIPK2	BRD4	GSC
HIST2H2AC	DAZAP1	HCFC1
HIST3H3	EP300	HCFC2
HIST4H4	AHNAK	HDAC1
KLF5	ALYREF	HERC2
NR3C1	ARF4	HIST1H2AB
PAX5	ARG1	HIST1H2BB
PPARA	ATP1A1	HIST2H3C
PRMT1	ATP2A2	HNF1A
REL	ATP5B	HNF1B
SMAD1	ATP5C1	HNF4A
SMAD2	BCL11A	HOXB2
STAT5A	BPTF	IL1A
TAL1	BRMS1L	IRF4
TWIST1	BUB3	IRF8
CHD4	CALML3	KDM1A
CITED1	CAPRIN1	KDM5A
DUX4	CCT6A	KIAA1429
DYRK1A	CDK2	KLF15
E2F1	CENPV	KLF16
EPAS1	CHCHD3	KLF4
FOXO3	CHD3	KLF5
GABPA	CNBP	KLF8
GATA4	CPSF6	KMT2B
HCVGP1	CSE1L	KMT2C
HIST2H2BE	CSNK2B	LHX1
HNF1A	DDX3X	LHX2
HNRNPU	DHX9	LHX3
ILF2	E2F1	LHX4
IRF1	E2F6	LHX8
JMY	EFTUD2	MANF
JUNB	EHMT1	MAX
MAML1	EHMT2	MEF2D
MAX	EIF3F	MKI67
MLXIPL	ELAVL1	MYB
NAP1L1	EPC1	MYOD1
NEUROD1	EPRS	NDUFV1
NFYA	ERH	NFIA
NFYB	EWSR1	NFIB
POLR2A	FAM208A	NFIC
RBBP4	FBL	NFIX
RUNX2	FBXW7	NHLH1
SIRT1	FLNA	NSP11
SIRT2	FSCN1	NUP155
SNAI1	FXR1	NUP35
SOX9	GATAD2A	NUP43
SP3	GATAD2B	PAX2
VHL	GCN1L1	PAX6
VPR	GNB2L1	PAX7
ETS2	GTF3C1	PAX8
PTMA	H1F0	PAX9
AHR	H2AFY	PHF21A
ATF5	H3F3A	POLR2A
AUTS2	HIST1H2BK	PPARG
BAG6	HIST1H4A	PPP1R21
BRMS1	HIST4H4	RBM45
C3ORF62	HNRNPAB	RCOR1
CALCOCO1	HOXA11-AS	RPA1
CCNA2	HP1BP3	RPA2
CCND1	HSP90AA1	RPA3
CDC20	HSPA1A	S100A2
CDKN1A	HSPB1	SENP3
CITED4	HSPD1	SETD1B
DDB1	HUWE1	SETD3
DDIT3	ILF2	SMAD1
DNA2	ILF3	SMAD9
ELF5	IMMT	SMG7
ETV1	IPO5	SOX10
EWSR1	KAT7	SOX15
FOS	KIF5B	SOX17
FOXP3	KLC1	SOX5
GRIP1	KPNB1	SOX7
HDAC2	LATS2	SOX9
HSF1	LCOR	SP7
HSPA5	LMNA	SRRM1
HSPA8	LRPPRC	STAT4
IRF2	LRRC59	SUPT5H
JUND	LUC7L2	SUZ12
KDM2A	MBD3	TBR1
KLF15	MCM2	TEAD1
KLF2	MCM7	TIPARP
LEF1	MDM2	TLE3
MAPK1	MELK	TLX1
MAPK14	METTL17	TLX2
MAPT	MKI67	TLX3
MCM2	MKRN2	TOP3B
MCM3	MLF2	TPRX2P
MCM4	MOV10	TRIM37
MCM5	MTA1	UBAC2
MED23	MTA2	UBC
MEF2A	MTA3	USP7
NAP1L4	MYL6	UTY
NBN	NCL	WDR82
NCOA2	NFAT5	WWTR1
NFATC2	NHP2L1	CHEK2
NONO	NIPSNAP1	ELP3
NPM1	NOM1	TP53
NUTM1	NONO
PAX6	NOP56
PAX8	NOP58
PKM	NPLOC4
PLAGL1	NUDC
POLB	NUDT21
POLI	NUP160
PRKDC	NUP93
RB1	P4HB
RECQL4	PAXBP1
RPS6KB2	PBRM1
SKP2	PCNA
SMAD7	PDCD6IP
SOX2	PDS5A
SRY	PES1
STAT2	PHB2
STRAP	PHF5A
TERF2	PHGDH
TFAP2A	PJA1
TGS1	PKM
UBC	PLEC
WDR82	PML
XRCC5	POLA2
YAP1	PPP1CC
ZBTB16	PRDM14
ZBTB7B	PRKCSH
DCAF7	PSMB6
ELK1	RALY
ETS1	RBL2
EZH2	RBM39
TRERF1	RELA
ACLY	RELB
ACTB	RPL36
ALYREF	RPN2
ARNT	SALL4
ARRB1	SAP30
ASH2L	SF3B3
ATP2A2	SKIDA1
ATR	SLTM
ATXN3	SMAD2
BCL3	SMARCC1
BCL6	SMC1A
BUB3	SMURF2
CAND1	SNRNP70
CCAR2	SNRPF
CCNB1	SRSF1
CDC16	SRSF7
CDC25A	SRSF9
CDK9	SS18
CDX2	SSX2
CEBPA	SUPT16H
CHTOP	SUV39H1
CLTC	SYNE1
COPS2	TCEB2
COPS6	TOP2A
CRX	TPI1
CSDE1	TRA2A
CSE1L	TRA2B
CTGF	TRIM25
CUL3	TRIP12
CXCL8	TSPYL2
CXXC1	TUBA1B
DDB2	TUBB4B
DDX24	UCA1
DDX3X	UCHL1
DDX6	UFD1L
DHX15	UHRF1
DTX1	UPF1
DYRK1B	USP1
E2F4	VCP
EEF1B2	WDR61
EEF2	YWHAE
EID2	YWHAQ
EIF3B	ZBTB16
EIF3G	ZC3HAV1
ELF3	ZFPM2
ERG	ZNF281
ESR2	ZNF638
FBXO3	BAZ1A
FHL1	CAND1
FHL2	CTBP1
FOSL1	FASN
FOXK1	RAB1A
FUS	TSC1
FYCO1	Bivalent ligand 211
GATA1	Bivalent ligand 212
GATA2	Bivalent ligand 216
GCKR	Bivalent ligand 217
GLUL	Bivalent ligand 384
GNB2L1	Bivalent ligand 385
GPS2	AAAS
GTF2I	AARS
H3F3A	ABCD1
HAT1	ABCE1
HBP1	ABCF2
HEMGN	ABHD12B
HIST1H1A	ABHD16B
HIST2H2AB	ABT1
HMGB1	ACADS
HMGN2	ACADVL
HNRNPL	ACIN1
HSP90AA2P	ACLY
IL1A	ACO2
ILF3	ACOT13
ING1	ACOT7
IPO5	ACTB
IRF5	ACTG1
KAT5	ACTN1
KLF16	ACTN4
KLF3	ACTR2
KLF8	ACTR3
LAMP2	ADAM7
LUC7L	ADAR
MAF	AFG3L2
MAGEA11	AGPS
MCL1	AGRN
MCM6	AHCTF1
MCM7	AHCY
MEF2D	AHSG
MSH6	AIM1
MTA2	AIM1L
MTDH	AK3
MYBL2	AKAP8
NABP2	AKR1C4
NASP	ALB
NCOA6	ALDH18A1
NEDD4	ALDH3A2
NEIL2	ALDOA
NR4A1	AMOTL2
NSF	AMZ2
OTUB1	ANGEL2
PARK2	ANKFY1
PCK1	ANKRD28
PDCD4	ANKS1A
PDHX	ANO7
PELP1	ANP32A
PHGDH	ANXA1
PIAS1	ANXA2
POP-1	ANXA4
POU3F2	ANXA5
PPARD	ANXA6
PPP1R13L	AP2A1
PPP2R5C	AP2B1
PRKCA	AP2M1
PROX1	APEH
PRPF19	API5
PRPF31	APOL2
PRPF8	AQR
PTGS2	ARCN1
PUF60	ARF5
RAD50	ARF6
RARA	ARGLU1
RBBP5	ARHGDIA
RBM14	ARID3B
RBM25	ARID4B
RBM39	ARL8A
RBPJ	ARL8B
RCC1	ARMC8
RCC2	ARMCX1
RIF1	ARMCX2
RORA	ARMCX3
RPS6KB1	ARPC1A
RTCB	ARPC1B
RUNX1	ARPC2
SATB1	ARPC3
SENP3	ARPC4
SET	ARPC5L
SETD1A	ASCC3
SF3A1	ASH2L
SF3A2	ASPSCR1
SF3A3	ASXL1
SF3B1	ATIC
SF3B2	ATP1B1
SIK2	ATP2A1
SLC7A5	ATP5A1
SMAD5	ATP5D
SMARCA4	ATP5L
SMARCC1	ATP5O
SMARCC2	ATP6AP1
SMC1A	ATP6V0A1
SNIP1	ATP6V1A
SNRPA	ATP6V1B2
SNW1	ATP6V1H
SRCAP	AZGP1
SRRM2	BACH1
SRSF4	BAG3
SRSF6	BAHD1
SS18	BASP1
SSB	BCAR1
SSRP1	BCL7C
SUB1	BCL9L
SUMO2	BEND3
SUPT16H	BIRC6
SUPT6H	BLVRA
TADA3	BOD1L1
TAF15	BRD2
TCF12	BRD3
TP53BP1	BRD7
TRA2B	BRMS1
TRIM25	C14ORF169
TRMT1	C16ORF71
TSG101	C17ORF49
U2SURP	C17ORF85
UBE2D1	C18ORF63
UBE2I	C19ORF43
UPF1	C7ORF25
VDR	C9ORF114
WBP11	C9ORF43
XPO1	CACTIN
XPO5	CAD
XRCC6	CALM1
YWHAZ	CALR
ZBTB48	CALU
ZBTB49	CANX
ZBTB5	CAP1
ZBTB8A	CAPS
ZNF148	CAPZA1
ZNF76	CAPZA2
ATG7	CAPZB
FLII	CASKIN1
LRRFIP1	CASP14
MEF2C	CBLL1
UBE2M	CBX1
(2S)-2-[2-[[(1S)-1-Carboxy-3-[5-[(Z)-[(5 ...	CBX5
(2S)-2-[[(3S)-3-Carboxy-5-[[(1S)-1-carbo ...	CCAR1
1,3,5-Tribenzylpyrimidine-2,4,6(1H,3H,5H ...	CCAR2
5-Benzoyl-1,3-dibenzyl-1,3-diazinane-2,4 ...	CCDC12
Bivalent ligand 245	CCDC141
Bivalent ligand 386	CCDC71
Sgc-cbp30	CCDC85B
Tert-butyl N-[5-[[2-[2-[3-[[(2R)-4-[[[(2 ...	CCDC9
[[(3R)-4-[[3-[2-[2-[[(5S)-5-Acetamido-6- ...	CCDC93
AAMP	CCNB1
ABCD3	CCNK
ABCE1	CCP110
ABCF1	CCT2
ABCF2	CCT3
ABCF3	CCT4
ACACA	CCT5
ACAD9	CCT6B
ACP1	CCT7
ACSL3	CCT8
ACSM5	CD44
ACTA1	CDC27
ACTA2	CDC42
ACTL6A	CDCA7L
ACTR2	CDIPT
ADAM18	CDK11B
ADAR	CDK13
ADRM1	CDK2AP1
AGK	CDK6
AGPS	CDKN2B-AS1
AHCY	CDKN2C
AICDA	CDT1
AIFM1	CDYL
AIMP1	CEBPB
AIMP2	CEBPZ
AKAP8	CECR2
ALDH18A1	CELF1
ALDOA	CENPJ
ALG13	CEP162
ALKBH4	CEP192
AMOT	CEP290
ANAPC2	CEP44
ANAPC5	CEP63
ANAPC7	CFAP20
ANK1	CFL1
ANXA2	CFL2
AP1B1	CHAF1A
AP1G1	CHAF1B
AP1M1	CHD1
AP2A1	CHD2
AP2A2	CHD6
AP2B1	CHD7
AP2M1	CHD8
AP3B1	CHMP4B
API5	CHTOP
ARCN1	CIRBP
ARF5	CIT
ARGFX	CKAP4
ARHGDIA	CKB
ARID1A	CLASRP
ARMC6	CLIC1
ARNTL	CLPTM1
ARSF	CLTA
ASCC1	CLTC
ASCL1	CMAS
ASCL2	CMPK1
ASF1A	CNDP2
ASIC1	CNOT1
ASNS	CNTROB
ATF2	COPA
ATG3	COPB1
ATXN7	COPG2
AUP1	CORO1C
AURKB	COTL1
BAG2	COX2
BANP	COX7A2
BAZ1B	CPSF1
BBC3	CPSF2
BCAS2	CPSF4
BCCIP	CPSF7
BIRC6	CRABP2
BLVRA	CRISPLD1
BMI1	CRNKL1
BOLA2	CRY2
BRD7	CS
BSN	CSNK1D
BTAF1	CSRP1
BTRC	CTCF
BZW1	CTNNBL1
BZW2	CTPS1
C14ORF166	CTSB
C17ORF85	CTSD
C19ORF66	CTSZ
C1QBP	CUL1
C1R	CUTA
C2CD5	CWC15
C3	CXORF56
C4A	CXORF67
CALM2	CYB5R3
CALR	CYCS
CALU	CYFIP1
CAPN1	CYP4X1
CASC3	DARS
CBL	DBN1
CBX1	DBNL
CBX3	DCD
CBX5	DCDC2
CBX8	DCLK1
CCDC6	DCPS
CCDC9	DCTN1
CCDC94	DCXR
CCNA1	DDB1
CCT6A	DDB2
CD44	DDOST
CDC25C	DDX1
CDC27	DDX11
CDC40	DDX17
CDC5L	DDX21
CDC73	DDX39A
CDH1	DDX3Y
CDK12	DDX47
CDK7	DEK
CDKN2A	DGKG
CDKN2B	DHCR7
CDT1	DHX15
CEBPD	DHX30
CECR5	DHX36
CENPU	DIS3L2
CEP97	DLAT
CFDP1	DLST
CFH	DMAP1
CGGBP1	DNA2
CHD3	DNAAF5
CHTF18	DNAH3
CHUK	DNAJA1
CIITA	DNAJA2
CKAP4	DNAJB1
CLINT1	DNAJB11
CLNS1A	DNAJC13
CLOCK	DNAJC21
CLPB	DNAJC9
CLPX	DPF2
CLTCL1	DPP10
CLU	DPY19L1
CMC1	DPYSL2
CMC2	DPYSL3
CMPK1	DRG1
CMTR1	DRG2
CNN3	DSC3
CNOT3	DSG1
CNOT4	DSP
COBL	DSTN
COMMD1	DUT
COPA	DYNC1H1
COPB1	DYNLL1
COPB2	DYNLT3
COPE	E2
COPG1	ECHS1
COPS4	EDIL3
COPS5	EEF1A1
CPSF1	EEF1A2
CPSF3	EEF1B2
CPSF6	EEF1D
CPSF7	EEF1G
CRTC1	EEF2
CRTC2	EHD4
CSN2	EIF2A
CSNK2A1	EIF2AK2
CSNK2A2	EIF2B1
CSNK2B	EIF2S1
CSTF3	EIF2S2
CTCF	EIF2S3
CTDP1	EIF3A
CTF1	EIF3C
CTR9	EIF3D
CTTN	EIF3E
CTU2	EIF3G
CUL1	EIF3H
CUL4B	EIF3I
CWF19L1	EIF3K
CYP1B1	EIF3L
CYP2C8	EIF4A1
DAO	EIF4A3
DAXX	EIF5A2
DBR1	EMD
DCAF4	EMG1
DCD	ENO1
DCTN2	ENO2
DDA1	EP400
DDOST	EPC2
DDX1	EPHA6
DDX18	EPHX1
DDX23	ERO1L
DDX27	ESYT1
DDX41	ETFA
DDX42	EXOSC3
DDX46	EXOSC4
DDX47	EXOSC6
DDX50	EXOSC8
DDX54	EXOSC9
DDX55	EYA1
DDX56	EZR
DECR2	FABP5
DEK	FAM13B
DHCR7	FAM65A
DHX16	FANCI
DHX30	FARSB
DHX36	FAT1
DHX38	FAU
DHX57	FBP1
DHX9	FBXL18
DIS3	FEN1
DKC1	FH
DNAJC9	FHL2
DNM2	FHL3
DNM3	FIP1L1
DNMT1	FKBP4
DNPEP	FKBP8
DOCK7	FLG
DPF3	FLG2
DPM1	FLNB
DRG1	FLOT1
DRG2	FLOT2
DUS3L	FMR1
DVL2	FNBP1L
DYNC1I1	FOXP4-AS1
E	FRG1
E2F5	FTSJ3
EBNA1BP2	FUS
EBNA3C	G3BP1
EDC3	G6PD
EDEM1	GADD45G
EEA1	GALK1
EEF1A1	GANAB
EEF1D	GAPDH
EEF1G	GATA4
EGR2	GATAD1
EHD4	GBE1
EHMT2	GCLM
EIF2A	GDI1
EIF3C	GDI2
EIF3D	GEMIN7
EIF3E	GFAP
EIF3F	GLIPR2
EIF3H	GLOD4
EIF3I	GLS
EIF3J	GLTSCR2
EIF3L	GMPS
EIF3M	GNAI2
EIF6	GNAS
ELAVL1	GNAT1
ELL	GNB1
ELP2	GNB2
ELP3	GNB3
ELSPBP1	GOLGA4
EMC1	GOT1
EMD	GOT2
EN1	GPATCH11
ENAH	GPC1
EPO	GPC4
ERCC8	GPI
ERI1	GRN
ESYT2	GSG2
ETV4	GSN
ETV5	GSTP1
EXOC3	GTF2I
EYA4	GTF3C2
FAF1	GTF3C3
FAF2	GTF3C4
FAS	GTF3C5
FBLL1	GTF3C6
FBXL5	GULP1
FBXW2	H1FX
FBXW8	H2AFV
FEV	H2AFX
FGFR1OP2	H3F3B
FIP1L1	H3F3C
FKBP8	HADHA
FLNA	HADHB
FOSB	HAUS4
FOSL2	HAUS8
FOXC1	HBB
FOXI1	HCFC1
FOXK2	HDAC3
FOXM1	HDAC4
FRAS1	HDAC5
FRG1	HDGF
FUBP3	HDGFRP2
FXR1	HDLBP
FZD6	HELB
G3BP1	HELLS
G3BP2	HELZ2
GAA	HHIPL1
GABPB1	HIC1
GANAB	HINT1
GAPDH	HIST1H1A
GAPVD1	HIST1H1B
GART	HIST1H1C
GAS5	HIST1H1D
GATA3	HIST1H2AE
GATA5	HIST1H2AH
GATA6	HIST1H2BC
GCFC2	HIST1H2BH
GCM1	HIST1H3C
GCN1L1	HIST2H2BC
GFPT1	HIST2H2BE
GFPT2	HIST2H3C
GLI4	HK1
GLRX3	HLA-A
GLTSCR2	HLA-B
GMFG	HMG20A
GMPS	HMGA2
GNE	HMGB1P1
GNL1	HMGB2
GNL3	HMGN4
GOLGA2	HMGN5
GPHN	HMGXB4
GPS1	HNF4A
GRB2	HNRNPA1
GRN	HNRNPA2B1
GRSF1	HNRNPA3
GRWD1	HNRNPC
GSC	HNRNPD
GTF2B	HNRNPDL
GTF3C1	HNRNPF
GTF3C2	HNRNPH3
GTF3C3	HNRNPK
GTF3C5	HNRNPL
GTPBP4	HNRNPM
GTSF1L	HNRNPR
GYS1	HNRNPU
H2AFX	HNRNPUL2
HADHA	HPGD
HADHB	HSP90AB1
HAND2	HSP90B1
HBS1L	HSPA1B
HDAC7	HSPA4
HDGF	HSPA5
HECTD1	HSPA6
HELLS	HSPA8
HERC1	HSPA9
HES6	HSPE1
HGH1	HSPH1
HHV8GK18_GP81	HTATSF1
HIC2	HTRA1
HIRA	HYDIN
HIST1H1D	HYOU1
HIST1H2AE	IARS2
HIST1H4G	IBTK
HIST1H4I	IDH1
HIST2H3C	IDH2
HIST2H4A	IDH3B
HK1	IDH3G
HK2	IFIT1
HLA-A	IGHV4OR15-8
HMGB1P1	IGLL5
HMGB2	IKBIP
HMGN1	IL1A
HMMR	IL1B
HNF1B	IMPDH2
HNF4A	INA
HNRNPA2B1	ING1
HNRNPC	ING4
HNRNPD	INTS1
HNRNPDL	INTS2
HNRNPF	INTS3
HNRNPK	INTS4
HNRNPM	INTS8
HNRNPR	IPO7
HNRNPUL1	IQCD
HOXB2	IQGAP1
HOXD10	ISG15
HOXD4	ITGA3
HPS6	ITGB1
HSF2	ITSN2
HSPA9	IWS1
IDH3A	JAK2
IDH3B	JUP
IDH3G	KCTD6
IFI16	KDM2B
IFIT1	KDM5A
IFRD1	KDM5B
IGBP1	KDM5D
IGHG1	KDM6A
IK	KHDRBS1
IKBKAP	KHSRP
IL1B	KIF20A
IMMT	KIF5C
ING2	KLC2
ING4	KLC4
ING5	KLHDC2
IPO4	KLHL12
IPO7	KMT2A
IPO9	KMT2C
IRF4	KMT2D
IRF7	KNOP1
ITGAL	KPNA2
ITGAV	KPNA3
ITIH3	KPNA4
IWS1	KRR1
JUP	KRT1
KAT6A	KRT10
KCTD5	KRT14
KDM1A	KRT16
KEAP1	KRT17
KHDRBS1	KRT2
KHSRP	KRT33B
KIAA0368	KRT5
KIAA1429	KRT6A
KIF11	KRT6B
KIF14	KRT6C
KIF2A	KRT77
KIF5B	KRT86
KIFC1	KRT9
KLC1	KRTAP10-9
KLC2	L1TD1
KLF1	L3MBTL3
KLF11	LAMA5
KLF12	LAMP1
KLF13	LAMP2
KMT2D	LAP3
KPNA2	LARP1
KPNB1	LARP4B
KRI1	LASP1
KRR1	LDHA
KRT18	LDHB
LARP1	LEKR1
LARP4	LGALS1
LARP7	LGALS3BP
LASP1	LGALS7
LCK	LGALS8
LDB1	LIG1
LDHA	LIG3
LDHB	LIMA1
LEO1	LIN28A
LETM1	LIN37
LGR6	LIN7C
LOC102724594	LIN9
LSG1	LINC00511
LYAR	LMAN2L
MAGED1	LMNB1
MAGOH	LMNB2
MAGT1	LOC255308
MAML2	LRRC15
MAP3K5	LRRC40
MAP4	LRRC47
MAP7	LRRC8E
MAP9	LRWD1
MAPK8	LSM14B
MAPK8IP3	LUZP1
MAPRE1	LYAR
MARS	LYRM1
MASP2	MAD2L2
MATR3	MAGED1
MAZ	MAGED2
MCAT	MAGOH
MCCC2	MAGOHB
MCM3AP	MAP1B
MCMBP	MAP2K2
MDC1	MAP3K2
MDM4	MAP3K7
MED1	MAP4
MED20	MAPK1
MEMO1	MAPK8IP2
MEPCE	MAPKAPK3
MESP1	MAPRE1
MEX3A	MARCKS
MFAP1	MAT2A
MFAP5	MATR3
MFN1	MAX
MGMT	MAZ
MIER1	MBD2
MITF	MBOAT7
MKL1	MCM3
MKRN2	MCM4
MLST8	MCM5
MMS19	MCM6
MN1	MDM4
MOGS	MECP2
MORF4L1	MED1
MORN1	MEN1
MOV10	MFSD1
MPP6	MORF4L1
MRE11A	MORF4L2
MRTO4	MRE11A
MSH2	MRPL2
MSTO1	MRPL9
MTA1	MSN
MTF1	MT2A
MTOR	MTFR2
MYBBP1A	MTHFD1
MYCN	MTHFD1L
MYH10	MTPN
MYH9	MUC1
N4BP2	MUC4
NAA15	MVP
NACA	MX2
NADK	MYB
NAMPT	MYBBP1A
NANOG	MYBL2
NAT10	MYEF2
NCBP1	MYH10
NCLN	MYH14
NCOR1	MYH9
NCOR2	MYL12A
NEDD1	MYLPF
NEK9	MYO1B
NELFE	MYO1C
NEMF	MYO5A
NFE2L2	MYO7A
NFIA	MYOD1
NFKBIA	ADV
NFS1	MYOF
NKRF	NAA15
NMD3	NACA
NME2P1	NACC1
NMT2	NAP1L1
NOB1	NAP1L4
NOP14	NAPA
NOP2	NARS
NOP56	NCBP2
NOP58	NCEH1
NOP9	NCKAP1
NOSIP	NCLN
NOXA1	NCOA1
NPAS2	NCOA3
NR1H3	NDUFS1
NR1H4	NDUFS7
NR1I2	NEAT1
NR3C2	NEDD4
NRD1	NEFL
NSDHL	NEMF
NSP11	NF1
NUB1	NFKBIZ
NUBP1	NIFK
NUCKS1	NINL
NUDC	NME2
NUDT21	NOC2L
NUMA1	NOC3L
NUP35	NOL6
NUP98	NOLC1
NUPR1	NOP14
NUTM2F	NOP16
OGDHL	NOP2
OLA1	NPM1
OPA1	NPM3
OPA6	NQO1
ORC2	NRP2
OSBP	NSFL1C
OSBPL3	NSUN2
OXSR1	NUCB1
PA2G4	NUCKS1
PABPC1	NUDCD2
PABPC4	NUP107
PABPN1	NUP205
PAF1	NUP210
PAK2	NUP214
PALLD	NUP35
PANK4	NUP50
PAPD7	NUP85
PARG	NUP98
PATL1	OAT
PAX7	OBSL1
PAX9	OGFR
PAXIP1	OGT
PCAT1	OIP5
PCBP1	OLA1
PCBP2	OLFML3
PCK2	OLR1
PDCD2	ORC2
PDE12	ORC3
PDIA3	OXNAD1
PDIA4	PA2G4
PDIA5	PABPC1
PDIA6	PABPN1
PEBP1	PARD3B
PELO	PARK2
PGAM1	PARK7
PGAM5	PARP1
PGR	PBX1
PHAX	PBX2
PHB	PCAT6
PHB2	PCBP1
PHF23	PCBP2
PHF6	PCBP4
PIAS3	PCGF1
PIK3R1	PCMT1
PIN1	PCMTD2
PINX1	PCNP
PITX2	PDHB
PKN2	PDIA3
PLCG1	PDIA4
PLG	PDIA6
PLOD1	PDS5B
PLRG1	PEBP1
PLSCR1	PELP1
PLSCR2	PFDN1
PNO1	PFKL
PNPT1	PFKM
POLD2	PFKP
POLDIP3	PFN1
POLR1C	PFN2
POLR2L	PGAM1
POLR3C	PGAM2
POP1	PGAM5
PPAN	PGD
PPARGC1A	PGK1
PPIL2	PGRMC1
PPIL4	PHB
PPM1G	PHF14
PPP1CA	PHIP
PPP1CC	PIN4
PPP1R13B	PLCD4
PPP1R3A	PLEKHA4
PPP2CA	PLEKHS1
PPP2R1A	PLGRKT
PRCC	PLIN3
PRDM2	PLOD1
PRDM6	PLOD3
PRDX4	PLP2
PREB	PLRG1
PRKAA1	PMEL
PRKCB	POF1B
PRKCD	POLDIP2
PRPF3	POLE
PRPF40A	POLR2A
PRPF4B	POTEE
PRPF6	POU5F1
PRPS1	PPARG
PSD2	PPIA
PSIP1	PPIB
PSMC2	PPP1CB
PSMD1	PPP1R10
PSMD10	PPP2R1A
PSMD2	PPP2R4
PSMD3	PPP2R5D
PSMD6	PPP3CA
PSMD7	PPP6R2
PSMD8	PQBP1
PSME3	PRAME
PSPC1	PRDM12
PTBP1	PRDX1
PTBP2	PRDX2
PTCD3	PRDX4
PTMS	PRDX6
PTPLAD1	PRKDC
PTPN1	PRMT1
PUM1	PRPF19
PURA	PRPF6
PURB	PRPF8
PUS7	PRRC2C
PWP1	PRRX1
PYCR2	PRSS2
QARS	PSIP1
RABL6	PSMA4
RALY	PSMA5
RAN	PSMA6
RANGAP1	PSMC1
RBBP6	PSMC2
RBBP7	PSMC3
RBL1	PSMC5
RBM15	PSMC6
RBM17	PSMD1
RBM23	PSMD12
RBM26	PSMD13
RBM27	PSMD14
RBM28	PSMD2
RBM4	PSMD3
RBM7	PTCD3
RBMX	PTMA
RBP2	PTMS
RCN1	PTPLAD1
RCN2	PTPN1
RDH11	PTPN12
RERE	PTRF
RFC2	PWWP2A
RFC3	PYCR1
RFC4	PYCR2
RGS11	PYGB
RGS9BP	QARS
RIC8A	RAB10
RING1	RAB11A
RIOK1	RAB13
RNF40	RAB14
RNH1	RAB18
RNMTL1	RAB1B
RNPS1	RAB21
ROBO4	RAB2A
ROCK1	RAB32
ROCK2	RAB35
RORC	RAB38
RPA1	RAB5B
RPA3	RAB5C
RPAP2	RAB6A
RPAP3	RAB7A
RPF1	RAC2
RPF2	RAD21
RPL14	RAD50
RPL27	RAN
RPL34	RANBP1
RPN1	RANBP2
RPN2	RAP1B
RPRD1B	RAP1GAP
RPS26	RARA
RPS6KA5	RARS
RPTOR	RASA1
RRM1	RB1
RSBN1	RB1CC1
RSF1	RBBP6
RTF1	RBM14
RTFDC1	RBM28
RTN4	RBMX
RUNX3	RBPJ
RUVBL2	RBX1
RWDD1	RC3H2
RXRA	RCC1
S100P	RCOR1
SACM1L	RCOR3
SAFB	RECQL5
SAFB2	REEP4
SART3	REST
SAV1	RFC1
SBNO1	RFC2
SCAF4	RFC3
SCNM1	RGAG1
SCO2	RHOC
SCRIB	RIN3
SCYL1	RMDN1
SDC1	RNH1
SEC62	RNPS1
SEC63	RORA
SEPP1	RPGRIP1L
SERTAD1	RPL10
SERTAD2	RPL10A
SESN2	RPL11
SETSIP	RPL12
SF1	RPL13
SF3B3	RPL13A
SF3B6	RPL14
SFPQ	RPL15
SFRP1	RPL17
SFXN1	RPL18
SHOC2	RPL18A
SIAH2	RPL22
SIRT6	RPL23
SKIL	RPL23A
SKIV2L2	RPL24
SLBP	RPL26
SLC1A5	RPL27
SLC25A10	RPL27A
SLC25A6	RPL28
SLC3A2	RPL29
SLK	RPL3
SLTM	RPL30
SMARCA2	RPL31
SMARCB1	RPL34
SMARCE1	RPL35
SMC2	RPL35A
SMC3	RPL36A
SMC4	RPL37A
SMU1	RPL4
SND1	RPL5
SNRNP200	RPL6
SNRNP70	RPL7
SNRPA1	RPL7A
SNRPB2	RPL8
SNRPD1	RPL9
SNX1	RPLP0
SNX9	RPLP2
SON	RPN1
SOX10	RPS11
SOX15	RPS13
SOX4	RPS14
SOX7	RPS15
SP7	RPS15A
SPAG5	RPS16
SPAG9	RPS17
SPATA1	RPS18
SPG20	RPS19
SPHK1	RPS19BP1
SPIB	RPS2
SRC	RPS20
SREBF2	RPS21
SRP68	RPS24
SRP72	RPS25
SRPK1	RPS26
SRPK2	RPS27
SRRT	RPS28
SRSF1	RPS3
SRSF11	RPS3A
SRSF2	RPS4X
SRSF5	RPS4Y1
SRSF7	RPS5
SRSF9	RPS6
SS18L1	RPS6KA3
SSBP2	RPS6KA5
SSBP4	RPS7
STAU1	RPS8
STIP1	RPS9
STK26	RPSA
STK39	RRBP1
STMN1	RSF1
STOM	RUNX3
STON2	RUVBL1
STRBP	RUVBL2
STRN	RYBP
STT3A	S100A11
STT3B	S100A6
STXBP2	SAE1
SUDS3	SAFB2
SUMO1	SAMD9
SUPT4H1	SAMHD1
SUPT5H	SAP18
SURF2	SAP30BP
SURF6	SBDS
SYK	SCAI
SYNC	SCN2A
SYNM	SCRN1
TACC2	SCYL1
TAF1B	SDCBP
TAF6	SEC22B
TBL2	SEC61A1
TBP	SEC61A2
TBR1	SEMG1
TBX21	SENP2
TCEA1	SENP3
TCF4	SERPINB12
TCF7L2	SERPINH1
TCL1A	SETD1A
TDG	SETD8
TECR	SETX
TERF1	SF1
TES	SF3B1
TFAP2C	SF3B2
TFB1M	SFPQ
TFF1	SFXN1
TFRC	SH3BGRL
TGFBR1	SH3PXD2A
THPO	SHMT2
THRA	SHPRH
THRAP3	SLC25A10
TIMM44	SLC25A12
TIMM50	SLC25A13
TINAGL1	SLC25A3
TIPARP	SLC25A4
TKT	SLC25A5
TLE3	SLC25A6
TLN1	SLC2A1
TLX1	SLC3A2
TLX3	SMAD1
TMC5	SMAD4
TMEM201	SMAD9
TMPO	SMARCA2
TNIP2	SMARCD1
TNK2	SMARCD2
TNPO1	SMC2
TNPO3	SMC3
TOE1	SMC4
TOP2A	SMCHD1
TOP2B	SMN1
TOP3B	SMYD3
TP53BP2	SND1
TPM1	SNIP1
TPM4	SNRNP200
TPX2	SNRPA
TRA2A	SNRPB2
TRAF2	SNRPD1
TRIM21	SNRPD2
TRIM24	SNRPD3
TRIM28	SNRPN
TRIP4	SNW1
TRMT1L	SOD1
TSR1	SON
TSR3	SOS2
TTC4	SPEN
TTC5	SPP1
TTLL9	SPTBN1
TUBB4A	SQRDL
TUFM	SRP14
TULP3	SRP9
TXLNA	SRPRB
TXLNG	SRSF10
TXNL4A	SRSF2
TYW5	SRSF3
U2AF2	SRSF5
UBA5	SSB
UBE2S	SSBP1
UBE3C	SSH1
UBN1	SSR1
UBQLN1	SSR3
UBTF	SSRP1
UFD1L	STAM2
UFL1	STAT1
UMPS	STAT3
UQCRC2	STIP1
USF1	STMN1
USF2	STRAP
USO1	STUB1
USP12	SUB1
USP17L18	SUCLA2
USP24	SUCLG2
USP5	SUDS3
USP7	SUMO2
USP9X	SUN2
UTP18	SUPT5H
UTS2	SUPT6H
VAC14	SURF4
VARS	SURF6
VCP	SYNCRIP
VIRF-3	TAF15
VPS18	TAF1D
VPS35	TAF2
VPS4A	TAF3
VPS72	TAF5L
WBP4	TAF7
WBSCR22	TAGLN2
WDHD1	TALDO1
WDR11	TAP1
WDR44	TAPBP
WDR5	TARDBP
WDR59	TBCA
WEE1	TCEA1
WIBG	TCEB1
WRAP53	TCP1
WWTR1	TDRD1
XAB2	TERF2
XPA	TERF2IP
XPOT	TFAP2C
XRN2	TG
YBX1	THRAP3
YLPM1	TIAL1
ZBTB17	TIMP1
ZBTB33	TK1
ZC3H12A	TKT
ZC3H4	TLE1
ZC3HAV1	TLN1
ZC3HC1	TLR1
ZEB2	TMED10
ZFP41	TMEM109
ZFP91	TMEM159
ZFPM2	TMEM263
ZFR	TMOD3
ZNF106	TMSB10
ZNF24	TMSB4X
ZNF350	TMX1
ZNF444	TNFSF11
ZNF469	TNIP2
ZNF48	TNKS1BP1
ZNF517	TNPO1
ZNF563	TNRC6A
ZNF784	TOE1
ZRANB1	TOP1
ZW10	TOP2B
ZYX	TP53BP1
B4GALT1	TPD52L2
B4GALT3	TPM1
BRCA2	TPM3
CUL4A	TPM4
CUL5	TPT1
EGFR	TPX2
FASN	TRAF6
HMGCR	TRAP1
IGF1R	TRIM21
IGF2BP1	TRIM33
IGF2R	TRIM4
MAN1B1	TRIM55
MBD1	TRIM63
NEUROG1	TRIM67
NPRL2	TRIM71
NPRL3	TRIM75P
PRMT5	TRMT1
RAB1A	TRMT1L
RAB1B	TRPM1
RAB2A	TRRAP
RAB5C	TSPAN14
RABGEF1	TSPO
RICTOR	TTC28
SAR1A	TTC5
SEC23B	TUBA1A
SEC24A	TUBA1C
SEC24B	TUBA4A
SEC24C	TUBB
SEC31A	TUBB2A
SLC30A5	TUBB3
SLC33A1	TUBB6
SLC39A3	TUBG1
SLC39A9	TUFM
TBL1XR1	TXNDC5
TRAPPC13	U2AF1
TRAPPC2L	U2AF2
TRAPPC5	UBA1
VPS45	UBAP2L
VPS51	UBB
	UBC
	UBE2L3
	UBE2N
	UBE2O
	UBR4
	UBTF
	UGDH
	UGP2
	UNC79
	UPF3B
	UQCRC2
	USP22
	USP36
	USP39
	USP42
	USP49
	USP53
	VARS
	VAT1
	VCL
	VDAC1
	VDAC2
	VDR
	VIM
	VN1R5
	VPR
	VPS13C
	VPS26A
	VPS35
	WARS
	WBP11
	WBP4
	WDR1
	WDR18
	WDR36
	WDR43
	WDR76
	WIBG
	WNT8A
	WSB2
	WT1
	WWC3
	WWP1
	WWP2
	XPO1
	XRCC5
	XRCC6
	XRN2
	YBX3
	YKT6
	YTHDC1
	YWHAB
	YWHAG
	YWHAZ
	ZAK
	ZBTB2
	ZBTB48
	ZBTB49
	ZC3H11A
	ZC3H14
	ZC3H18
	ZC3H4
	ZCCHC10
	ZCCHC3
	ZCCHC8
	ZEB2
	ZGPAT
	ZMAT2
	ZMAT3
	ZMYM4
	ZMYND11
	ZNF146
	ZNF148
	ZNF157
	ZNF207
	ZNF263
	ZNF277
	ZNF396
	ZNF397
	ZNF462
	ZNF512B
	ZNF524
	ZNF592
	ZNF593
	ZNF831
	ZNRF4
	ZRANB2
	ARF1
	ARFGAP2
	ARIH2
	ARL5A
	ARL5B
	B4GALT3
	BMI1
	CARM1
	CBL
	CUL5
	DCAF7
	GBF1
	HDAC8
	IGF1R
	IGF2R
	LDLR
	MAN1A1
	MAN1B1
	MAN2A1
	NCOR1
	POLE3
	PTEN
	RABGEF1
	RICTOR
	SEC23IP
	SEC24C
	SEC31A
	SLC39A9
	SREBF1
	TBL1XR1
	TRAPPC2
	TRAPPC5
	UBE2M
	VPS45
	VPS51
