# Supplementary material for: KMT2D loss drives adeno-to-squamous transition and sensitizes TKI-resistant lung cancer to AURKA inhibition
Source: Cell Death Differ. 2026 Jan 8;33(7):1416–35. doi: 10.1038/s41418-025-01657-7 (PMC13342116; doi:10.1038/s41418-025-01657-7)
Supplement: Supplementary file 5 — Supplementary Table S4 [file 41418_2025_1657_MOESM5_ESM.xlsx]

## Sheet: CRISPR Kinome Screening 
Gene	sgRNA	day14|beta	day14|z	day14|p-value	day7|beta	day7|z	day7|p-value
CDK9	10	-0.96983	-5.9419	0	-0.3151	-1.931	0
SMG1	10	-0.87637	-5.6202	0	-0.32018	-2.054	0
PLK1	10	-0.80794	-5.4711	0	-0.35139	-2.3796	0
CSNK1A1	10	-0.7652	-5.1488	0	-0.23988	-1.6145	0
TAF1	10	-0.74956	-5.3936	0	-0.25281	-1.8192	0
CDK1	10	-0.74721	-5.4134	0	-0.26983	-1.9557	0
CDK2	10	-0.73917	-5.4016	0	-0.25306	-1.8496	0
CHEK1	10	-0.68466	-4.4655	0	-0.29819	-1.9468	0
TLK2	10	-0.67925	-5.2597	0	-0.2579	-1.9975	0
ATR	10	-0.67498	-5.2158	0	-0.14987	-1.1583	0
CDC7	10	-0.66387	-5.0188	0	-0.26685	-2.0177	0
TRPM7	10	-0.64156	-4.6773	0	-0.25067	-1.8279	0
AURKA	10	-0.6379	-4.9616	0	-0.22061	-1.716	0
AURKB	10	-0.62376	-5.2675	0	-0.17183	-1.4512	0
RIOK1	10	-0.6077	-5.3512	0	-0.097027	-0.85469	0.003937
MASTL	10	-0.59747	-4.9681	0	-0.2182	-1.8147	0
CDK4	10	-0.58574	-4.8091	0	-0.23104	-1.8973	0
GAK	10	-0.57702	-5.3272	0	-0.12304	-1.136	0
BRD4	10	-0.56185	-4.9338	0	-0.17701	-1.5546	0
WEE1	10	-0.54457	-4.9818	0	-0.15503	-1.4184	0
PKMYT1	10	-0.5359	-5.0276	0	-0.13194	-1.238	0
NRBP2	10	-0.52793	-5.0936	0	-0.15182	-1.4649	0
TP53RK	10	-0.51766	-5.1361	0	-0.058331	-0.57884	0.043307
BUB1B	10	-0.51664	-4.442	0	-0.23759	-2.0429	0
RIOK2	10	-0.49594	-4.3914	0	-0.1725	-1.5277	0
CDK7	10	-0.49315	-4.4849	0	-0.13951	-1.2689	0
NRBP1	10	-0.48713	-4.6859	0	-0.19017	-1.8296	0
TTK	10	-0.48541	-4.5788	0	-0.10264	-0.96837	0.003937
MARK2	10	-0.46593	-4.7399	0	-0.15643	-1.5915	0
CSNK2A1	10	-0.46491	-4.3796	0	-0.21029	-1.9814	0
NPR1	10	-0.46231	-3.9144	0	-0.11022	-0.93363	0.0019685
STK11	10	-0.4577	-4.624	0	-0.12334	-1.2462	0
CDK12	10	-0.45253	-4.4166	0	-0.15564	-1.5191	0
PTK6	10	-0.44934	-4.7073	0	-0.099671	-1.0442	0.003937
MAP3K7	10	-0.44706	-4.4907	0	-0.094023	-0.94453	0.003937
ULK1	10	-0.4457	-4.6068	0	-0.10796	-1.116	0.0019685
PRPF4B	10	-0.4299	-4.837	0	-0.032125	-0.3615	0.22638
MAPK15	10	-0.42717	-4.4147	0	-0.15342	-1.5857	0
BUB1	10	-0.42288	-4.6299	0	-0.11231	-1.2297	0.0019685
IKBKB	10	-0.42158	-4.5551	0	-0.12591	-1.3604	0
HCK	10	-0.42002	-4.5092	0	-0.14695	-1.5776	0
MYLK3	10	-0.40953	-4.2549	0	-0.14167	-1.472	0
TRRAP	10	-0.40602	-4.8934	0	-0.062643	-0.75503	0.033465
SGK2	10	-0.40326	-4.0754	0	-0.19399	-1.9607	0
INSRR	10	-0.40229	-4.4803	0	-0.1033	-1.1505	0.003937
PLK4	10	-0.40229	-4.3579	0	-0.10083	-1.0923	0.003937
CDK11A	10	-0.40138	-3.9464	0	-0.12597	-1.2387	0
PIK3R4	10	-0.40039	-4.039	0	-0.087779	-0.88563	0.0059055
HIPK1	10	-0.3976	-4.489	0	-0.15678	-1.7701	0
IGF1R	10	-0.39312	-4.1128	0	-0.13947	-1.4593	0
SCYL1	10	-0.3898	-4.6184	0	-0.16259	-1.9264	0
LCK	10	-0.38917	-4.0725	0	-0.11826	-1.2377	0
MTOR	10	-0.38879	-4.3525	0	-0.074152	-0.83015	0.015748
SIK1	10	-0.3864	-4.3214	0	-0.14871	-1.6633	0
RPS6KB2	10	-0.38567	-4.1215	0	-0.11062	-1.1822	0.0019685
CSNK1G1	10	-0.38329	-4.1086	0	-0.12652	-1.3563	0
CLK2	10	-0.38036	-4.2439	0	-0.11796	-1.3162	0
ERN1	10	-0.37792	-4.6835	0	-0.1246	-1.5443	0
SRMS	10	-0.37513	-4.036	0	-0.0923	-0.99315	0.003937
COQ8A	10	-0.3723	-3.4775	0	-0.18583	-1.7363	0
RPS6KA4	10	-0.36925	-4.2906	0	-0.18331	-2.13	0
CDK3	10	-0.36701	-4.2108	0	-0.10955	-1.257	0.0019685
VRK1	10	-0.36614	-4.5389	0	-0.046943	-0.58195	0.094488
PDIK1L	10	-0.36287	-4.132	0	-0.081741	-0.93103	0.007874
ADCK5	10	-0.36159	-4.0159	0	-0.11192	-1.2431	0.0019685
ABL1	10	-0.36022	-4.1749	0	-0.10097	-1.1703	0.003937
MAP3K11	10	-0.35922	-4.4469	0	-0.12352	-1.5292	0
AMHR2	10	-0.35696	-4.1669	0	-0.18103	-2.1132	0
EGFR	10	-0.35663	-4.0643	0	-0.1671	-1.9045	0
MKNK1	10	-0.35621	-4.0675	0	-0.065385	-0.7467	0.031496
CSNK1D	10	-0.35619	-3.5877	0	-0.08498	-0.856	0.007874
WNK1	10	-0.35614	-3.7892	0	-0.15567	-1.6565	0
MAP3K13	10	-0.35317	-4.0074	0	-0.10486	-1.1901	0.0019685
WNK4	10	-0.35282	-3.9614	0	-0.1486	-1.6685	0
STRADA	10	-0.35013	-4.6601	0	-0.1144	-1.5228	0
STK10	10	-0.34942	-4.0224	0	-0.077758	-0.89525	0.011811
RPS6KA5	10	-0.34769	-2.3927	0	-0.13953	-0.96129	0
AATK	10	-0.34758	-4.59	0	-0.05141	-0.67893	0.082677
NTRK1	10	-0.34684	-4.0281	0	-0.1065	-1.2378	0.0019685
TLK1	10	-0.3466	-3.5833	0	-0.1129	-1.1678	0.0019685
MAPK7	10	-0.34561	-4.117	0	-0.076301	-0.90899	0.015748
TYRO3	10	-0.34474	-4.0092	0	-0.064469	-0.74983	0.033465
MYLK2	10	-0.34466	-4.6131	0	-0.10546	-1.4116	0.0019685
YES1	10	-0.34445	-3.7834	0	-0.091494	-1.0059	0.003937
CDC42BPG	10	-0.33983	-3.9099	0	-0.12243	-1.4089	0
GRK2	10	-0.33596	-3.9769	0	-0.060744	-0.71916	0.037402
PRKD1	10	-0.33503	-4.0248	0	-0.038149	-0.4583	0.15354
DAPK2	10	-0.33294	-4.152	0	-0.14655	-1.8275	0
TTBK1	10	-0.33261	-4.1397	0	-0.1364	-1.6977	0
PRKCA	10	-0.33233	-4.2291	0	-0.11729	-1.4929	0
MAP3K6	10	-0.332	-4.2272	0	-0.082599	-1.0518	0.007874
MAP2K1	10	-0.33094	-3.8082	0	-0.14189	-1.6328	0
EPHA2	10	-0.33063	-3.597	0	-0.050368	-0.54801	0.086614
SBK1	10	-0.3246	-4.0664	0	-0.10842	-1.3583	0.0019685
KIT	10	-0.32437	-3.9371	0	-0.1107	-1.3437	0.0019685
RPS6KB1	10	-0.32401	-3.6175	0	-0.14416	-1.6099	0
TRIB1	10	-0.32216	-4.1909	0	-0.13448	-1.7495	0
LYN	10	-0.32196	-4.3577	0	-0.1087	-1.4712	0.0019685
ACVRL1	10	-0.32152	-4.3408	0	-0.047011	-0.63471	0.094488
PRKDC	10	-0.32109	-4.2684	0	-0.066015	-0.87764	0.031496
ROR1	10	-0.32018	-3.6972	0	-0.098835	-1.1415	0.003937
KSR1	10	-0.31856	-3.7317	0	-0.091587	-1.0729	0.003937
RPS6KA1	10	-0.31832	-3.7756	0	-0.090914	-1.0784	0.003937
EPHA8	10	-0.31651	-4.3139	0	-0.099133	-1.3512	0.003937
MARK3	10	-0.31469	-4.3645	0	-0.11327	-1.5711	0.0019685
TSSK4	10	-0.31446	-4.1793	0	-0.10889	-1.4473	0.0019685
ERBB2	10	-0.31401	-4.5177	0	-0.088073	-1.2672	0.0059055
CDK18	10	-0.31322	-3.6371	0	-0.14639	-1.6999	0
PRKG1	10	-0.31004	-3.9014	0	-0.13662	-1.7192	0
DYRK1B	10	-0.30789	-4.185	0	-0.067989	-0.92418	0.023622
TRIB3	10	-0.30751	-3.9381	0	-0.084283	-1.0794	0.007874
EPHB2	10	-0.3066	-4.2845	0	-0.053222	-0.74381	0.068898
RIPK4	10	-0.30572	-4.0733	0	-0.10144	-1.3516	0.003937
PDGFRB	10	-0.30567	-3.7168	0	-0.0080914	-0.098408	0.60236
NEK1	10	-0.30544	-2.9313	0	-0.069439	-0.66725	0.023622
PRKCH	10	-0.30299	-3.7635	0	-0.14719	-1.8283	0
BRSK1	10	-0.30203	-4.3298	0	-0.10349	-1.4837	0.003937
STK4	10	-0.30191	-4.3288	0	-0.06952	-0.99683	0.023622
PEAK1	10	-0.30148	-3.3636	0	-0.11515	-1.2849	0
PRKCB	10	-0.30145	-3.7625	0	-0.092557	-1.1553	0.003937
PRKCD	10	-0.30095	-3.9129	0	-0.098556	-1.2814	0.003937
EPHA5	10	-0.30007	-3.8903	0	-0.043844	-0.56847	0.1122
PAK2	10	-0.29974	-3.7321	0	-0.12111	-1.508	0
MAP3K14	10	-0.29965	-3.9184	0	-0.077003	-1.0071	0.01378
CIT	10	-0.29749	-4.1916	0	-0.052441	-0.73894	0.072835
MAP2K2	10	-0.29622	-3.7244	0	-0.11146	-1.4014	0.0019685
EPHA10	10	-0.29555	-3.3542	0	-0.10554	-1.1978	0.0019685
SRC	10	-0.29534	-4.4009	0	-0.064493	-0.96105	0.033465
TEX14	10	-0.2947	-3.6893	0	-0.13692	-1.7141	0
NEK8	10	-0.29431	-3.6474	0	-0.11524	-1.4282	0
MAP3K3	10	-0.29406	-4.1994	0	-0.087822	-1.2542	0.0059055
ZAP70	10	-0.29091	-4.0434	0	-0.087157	-1.2116	0.0059055
STK32A	10	-0.29006	-3.4596	0	-0.090976	-1.0851	0.003937
CSF1R	10	-0.28908	-4.3101	0	-0.0087216	-0.13005	0.59055
MAST4	10	-0.28904	-4.2233	0	-0.059502	-0.86945	0.041339
NLK	10	-0.2889	-3.495	0	-0.10224	-1.237	0.003937
PTK2	10	-0.28868	-3.9038	0	-0.090348	-1.2219	0.003937
CSNK2A2	10	-0.28859	-3.7142	0	-0.071349	-0.91833	0.017717
ERBB3	10	-0.28856	-4.5807	0	-0.038967	-0.6186	0.14961
LIMK1	10	-0.28812	-3.9166	0	-0.062205	-0.84565	0.033465
MATK	10	-0.28782	-4.0797	0	-0.010459	-0.14828	0.55118
FES	10	-0.28778	-4.037	0	-0.12781	-1.793	0
NEK7	10	-0.28699	-3.9616	0	-0.11354	-1.5674	0.0019685
AURKC	10	-0.28637	-3.8579	0	-0.040859	-0.5505	0.1378
PLK3	10	-0.28556	-3.6356	0	-0.14142	-1.8005	0
TNK2	10	-0.28542	-4.2962	0	-0.074801	-1.1259	0.015748
CLK4	10	-0.28487	-4.1494	0	-0.033744	-0.49153	0.20866
EPHA3	10	-0.28425	-3.3627	0	-0.14504	-1.716	0
CDK10	10	-0.28327	-3.2981	0	-0.095147	-1.1078	0.003937
FGR	10	-0.28287	-2.8943	0	-0.14569	-1.4912	0
STK40	10	-0.28249	-3.3596	0	-0.059862	-0.71203	0.03937
PNCK	10	-0.28222	-4.475	0	-0.080272	-1.2728	0.0098425
SBK2	10	-0.28079	-3.3221	0	-0.050058	-0.59227	0.090551
TESK1	10	-0.28041	-3.98	0	-0.1159	-1.6451	0
MAP2K7	10	-0.2801	-3.7395	0	-0.055691	-0.74355	0.057087
NUAK2	10	-0.27963	-3.7327	0	-0.11038	-1.4735	0.0019685
FGFR4	10	-0.27938	-3.0933	0	-0.12978	-1.4373	0
MAP4K2	10	-0.27786	-4.2754	0	-0.095676	-1.4722	0.003937
EPHA1	10	-0.27715	-3.9449	0	-0.060138	-0.85607	0.03937
MAP3K9	10	-0.27713	-4.1194	0	-0.090757	-1.3491	0.003937
ALK	10	-0.2765	-3.7753	0	-0.079362	-1.0837	0.0098425
FLT4	10	-0.27542	-3.4032	0	-0.061991	-0.76603	0.035433
PRKD2	10	-0.27535	-3.4973	0	-0.056239	-0.71431	0.05315
STK16	10	-0.27521	-3.8149	0	-0.10229	-1.4179	0.003937
CAMK2A	10	-0.27447	-3.4831	0	-0.046034	-0.58461	0.094488
NEK5	10	-0.27429	-3.5564	0	-0.082189	-1.0665	0.007874
EPHB1	10	-0.27415	-3.7052	0	-0.090353	-1.2212	0.003937
ILK	10	-0.27374	-4.1652	0	-0.040132	-0.61067	0.14173
PRKCI	10	-0.27328	-4.1535	0	-0.084198	-1.2798	0.007874
ULK3	10	-0.27276	-4.062	0	-0.15581	-2.3204	0
MAPKAPK2	10	-0.27273	-3.8819	0	-0.049417	-0.70343	0.090551
CDKL1	10	-0.27159	-3.4323	0	-0.093945	-1.1875	0.003937
MOK	10	-0.27107	-3.906	0	-0.057804	-0.83296	0.043307
PINK1	10	-0.26989	-3.4379	0	-0.10799	-1.3757	0.0019685
FGFR3	10	-0.26932	-4.0748	0	-0.049871	-0.75457	0.090551
TSSK3	10	-0.26858	-3.8562	0	-0.085267	-1.2242	0.007874
CSNK1A1L	10	-0.2679	-3.4547	0	-0.070588	-0.91029	0.023622
TESK2	10	-0.26772	-3.4856	0	-0.15134	-1.9705	0
MAP2K3	10	-0.26579	-3.6103	0	-0.099775	-1.3553	0.003937
STK32B	10	-0.26572	-3.9379	0	-0.06673	-0.98899	0.031496
ACVR1B	10	-0.26535	-4.0634	0	-0.053961	-0.82635	0.066929
CAMKV	10	-0.26505	-2.5778	0	-0.082188	-0.80014	0.007874
RIPK1	10	-0.26487	-3.8836	0	-0.087661	-1.2854	0.0059055
ITK	10	-0.26463	-3.5133	0	-0.12357	-1.6406	0
CDC42BPB	10	-0.26408	-3.8803	0	-0.040071	-0.58883	0.14173
UHMK1	10	-0.2625	-3.7764	0	-0.052557	-0.75613	0.072835
MAPK13	10	-0.26105	-3.5841	0	-0.066932	-0.91899	0.029528
LMTK2	10	-0.26044	-3.8011	0	-0.066312	-0.96785	0.031496
LMTK3	10	-0.25998	-3.2741	0	-0.084595	-1.0654	0.007874
OBSCN	10	-0.2587	-4.1099	0	-0.043708	-0.6944	0.1122
PRKG2	10	-0.25794	-4.3087	0	-0.040201	-0.67156	0.14173
JAK3	10	-0.25765	-1.4918	0	-0.083061	-0.48095	0.007874
ABL2	10	-0.25675	-3.5185	0	-0.072731	-0.99676	0.015748
NEK11	10	-0.2567	-3.376	0	-0.060486	-0.79555	0.03937
MOS	10	-0.25668	-3.6942	0	-0.043369	-0.62421	0.11614
NEK2	10	-0.2555	-4.2356	0	-0.026977	-0.44727	0.28937
ROR2	10	-0.25544	-4.3993	0	-0.048127	-0.82887	0.09252
MAP3K12	10	-0.25512	-3.9304	0	-0.089362	-1.3768	0.0059055
RET	10	-0.25406	-3.9009	0	-0.082044	-1.2598	0.007874
GRK3	10	-0.25383	-3.3544	0	-0.031585	-0.41742	0.23228
STK38	10	-0.25298	-3.5069	0	-0.085364	-1.1834	0.007874
PAK4	10	-0.25291	-3.799	0	-0.074713	-1.1223	0.015748
NUAK1	10	-0.25176	-3.6066	0	-0.10351	-1.4829	0.003937
GRK6	10	-0.25151	-3.5906	0	-0.027179	-0.38804	0.2874
LRRK2	10	-0.25006	-3.4113	0	-0.14032	-1.9143	0
NTRK2	10	-0.24896	-3.8723	0	-0.070149	-1.0912	0.023622
CDK8	10	-0.24863	-3.5168	0	-0.14106	-1.9953	0
BRDT	10	-0.24849	-4.1357	0	-0.068464	-1.1395	0.023622
NPR2	10	-0.24772	-3.4565	0	-0.058101	-0.81072	0.043307
ULK2	10	-0.24736	-3.3009	0	-0.13332	-1.7791	0
CDK15	10	-0.24703	-3.7208	0	-0.085257	-1.2842	0.007874
STK3	10	-0.24676	-3.4277	0	-0.12378	-1.7194	0
COQ8B	10	-0.24653	-3.2089	0	-0.057105	-0.74335	0.047244
DCLK3	10	-0.246	-4.2062	0	-0.059704	-1.0209	0.041339
PDPK1	10	-0.24596	-3.4341	0	-0.096903	-1.353	0.003937
DDR1	10	-0.2458	-3.1282	0	-0.063911	-0.81371	0.033465
SRPK2	10	-0.24555	-3.4492	0	-0.074666	-1.0489	0.015748
MAST3	10	-0.24504	-3.6768	0	-0.081442	-1.2221	0.0098425
SYK	10	-0.24481	-2.9136	0	-0.050749	-0.60409	0.086614
PKN2	10	-0.24475	-2.789	0	-0.12522	-1.4275	0
STK39	10	-0.24302	-3.8397	0	-0.079595	-1.2576	0.0098425
ACVR1	10	-0.24296	-3.2052	0	-0.059485	-0.78479	0.041339
MAP3K2	10	-0.24199	-3.3089	0	-0.078627	-1.0752	0.0098425
PAK6	10	-0.24053	-3.6243	0	-0.069109	-1.0414	0.023622
GUCY2D	10	-0.24051	-3.6248	0	0.024646	0.37151	0.70079
AXL	10	-0.24045	-3.8657	0	-0.083042	-1.3352	0.007874
MAPK14	10	-0.24032	-3.7406	0	-0.058425	-0.90944	0.043307
TAF1L	10	-0.23996	-3.3136	0	-0.11552	-1.5953	0
NEK10	10	-0.23938	-3.6934	0	-0.067566	-1.0425	0.023622
MERTK	10	-0.23857	-3.3608	0	-0.064493	-0.90855	0.033465
GRK4	10	-0.23806	-3.3883	0	-0.10265	-1.4611	0.003937
RNASEL	10	-0.23773	-3.5027	0	-0.047014	-0.69273	0.094488
MYLK	10	-0.23702	-3.5867	0	-0.086356	-1.3068	0.007874
PXK	10	-0.23665	-3.8237	0	-0.060969	-0.98512	0.037402
SGK3	10	-0.23639	-3.4773	0	-0.12967	-1.9074	0
TBCK	10	-0.23612	-3.5091	0	-0.038784	-0.57641	0.15157
CLK3	10	-0.23533	-3.446	0	-0.10348	-1.5155	0.003937
BRD2	10	-0.23524	-3.6786	0	-0.11121	-1.7391	0.0019685
ERN2	10	-0.23365	-3.6442	0	-0.061379	-0.95751	0.037402
PRKCG	10	-0.23313	-3.7026	0	-0.12827	-2.0372	0
FYN	10	-0.23287	-3.3622	0	-0.061231	-0.88406	0.037402
KDR	10	-0.23216	-2.5459	0	-0.17037	-1.8683	0
BMPR2	10	-0.23198	-3.6981	0	-0.0030588	-0.048764	0.69291
BMP2K	10	-0.2318	-3.9826	0	-0.077438	-1.3306	0.011811
MAP3K1	10	-0.23152	-3.7366	0	-0.0069213	-0.11171	0.62598
PDK2	10	-0.23	-3.4087	0	-0.036619	-0.54274	0.1752
NEK9	10	-0.22972	-3.4291	0	-0.057625	-0.8602	0.043307
TTBK2	10	-0.22962	-3.7562	0	-0.034148	-0.55864	0.20669
MARK1	10	-0.22952	-3.5595	0	-0.085555	-1.3268	0.007874
PDGFRA	10	-0.22923	-3.8827	0	-0.05156	-0.87336	0.080709
PSKH1	10	-0.22872	-3.3576	0	-0.085278	-1.252	0.007874
EPHB6	10	-0.22797	-3.7115	0	-0.078231	-1.2737	0.0098425
SRPK3	10	-0.2266	-3.1521	0	0.01618	0.22507	0.89173
RPS6KA3	10	-0.22648	-3.5272	0	-0.094896	-1.4779	0.003937
PRKACG	10	-0.22581	-2.871	0	-0.10424	-1.3254	0.003937
EPHA4	10	-0.22569	-3.1986	0	-0.086939	-1.2322	0.0059055
KALRN	10	-0.22503	-3.4797	0	-0.057414	-0.88788	0.043307
MUSK	10	-0.22471	-3.4628	0	-0.012759	-0.19669	0.50591
MAK	10	-0.22439	-3.847	0	0.030627	0.52515	0.59055
EPHB3	10	-0.22411	-2.7398	0	-0.11615	-1.4202	0
FASTK	10	-0.22376	-3.0576	0	0.050208	0.68621	0.27165
PRKAA2	10	-0.2235	-3.2583	0	-0.14189	-2.0685	0
STK25	10	-0.22324	-3.8585	0	-0.09455	-1.6342	0.003937
CILK1	10	-0.22248	-3.4136	0	-0.061561	-0.94459	0.037402
PKDCC	10	-0.22237	-3.7055	0	-0.1063	-1.7715	0.0019685
MYO3B	10	-0.22182	-3.4366	0	-0.050493	-0.78233	0.086614
CDK20	10	-0.21974	-3.2358	0	-0.07095	-1.0448	0.021654
ADCK1	10	-0.21931	-3.6644	0	-0.03823	-0.63898	0.15354
ANKK1	10	-0.21902	-3.1849	0	-0.081716	-1.1883	0.007874
TGFBR2	10	-0.21886	-2.7614	0	-0.064262	-0.8109	0.033465
CAMKK2	10	-0.21871	-3.8858	0	-0.1082	-1.9225	0.0019685
PHKG2	10	-0.21811	-3.1726	0	-0.063732	-0.92708	0.033465
DDR2	10	-0.21777	-3.4678	0	-0.087976	-1.4011	0.0059055
PKN1	10	-0.21538	-3.113	0	-0.084366	-1.2194	0.007874
DYRK2	10	-0.21535	-3.9491	0	-0.07072	-1.2969	0.021654
PAK1	10	-0.21532	-2.5774	0	-0.16698	-1.9988	0
DYRK3	10	-0.21518	-2.891	0	-0.14737	-1.98	0
HIPK4	10	-0.2139	-3.8411	0	-0.064451	-1.1574	0.033465
STRADB	10	-0.21288	-2.9331	0	-0.054141	-0.74604	0.066929
ACVR1C	10	-0.21202	-3.0896	0	-0.11708	-1.7061	0
CAMK1	10	-0.21188	-3.835	0	-0.1049	-1.8987	0.0019685
CAMK1D	10	-0.21184	-3.6101	0	-0.060124	-1.0246	0.03937
MAP2K6	10	-0.21134	-3.4134	0	-0.032638	-0.52717	0.22244
GSK3B	10	-0.21046	-3.6396	0	-0.053822	-0.9308	0.066929
CDK13	10	-0.21004	-3.6142	0	0.032606	0.56106	0.55315
CDK6	10	-0.20839	-3.7808	0	-0.1239	-2.2479	0
SLK	10	-0.20792	-2.7581	0	-0.10197	-1.3526	0.003937
MAP4K4	10	-0.2076	-3.5377	0	-0.081989	-1.3972	0.007874
CDK17	10	-0.20714	-3.2851	0	-0.087792	-1.3924	0.0059055
TNNI3K	10	-0.20687	-3.0482	0	-0.095004	-1.3999	0.003937
TAOK2	10	-0.20687	-2.9545	0	-0.065959	-0.94211	0.031496
TRIM33	10	-0.20636	-3.8657	0	-0.045536	-0.85302	0.098425
MAP3K10	10	-0.2055	-3.6697	0	-0.073019	-1.3039	0.015748
MARK4	10	-0.20488	-3.3803	0	-0.090638	-1.4955	0.003937
PRKACA	10	-0.2042	-2.5167	0	-0.071419	-0.88025	0.015748
AKT1	10	-0.20317	-3.5179	0	-0.055337	-0.95823	0.059055
SCYL2	10	-0.20252	-2.8091	0	-0.12148	-1.685	0
PRKCE	10	-0.20216	-3.6138	0	-0.079168	-1.4153	0.0098425
TRIM24	10	-0.20087	-2.6597	0	-0.071587	-0.94791	0.015748
CHUK	10	-0.20023	-3.6348	0	-0.091411	-1.6594	0.003937
STK36	10	-0.20022	-3.5922	0	-0.052428	-0.94064	0.072835
MAP3K19	10	-0.19932	-3.1598	0	-0.099443	-1.5765	0.003937
PRKCQ	10	-0.19815	-2.6896	0	-0.039973	-0.54272	0.14173
LIMK2	10	-0.19808	-3.8814	0	2.0585e-05	0.00040337	0.75394
GSK3A	10	-0.19774	-3.6627	0	-0.067436	-1.2491	0.027559
PKN3	10	-0.19726	-2.7693	0	-0.045684	-0.64135	0.096457
SIK2	10	-0.19713	-2.2909	0	-0.076997	-0.89485	0.01378
BCR	10	-0.19713	-3.1127	0	-0.04662	-0.73614	0.094488
HASPIN	10	-0.1969	-2.5991	0	-0.081413	-1.0747	0.0098425
PDK1	10	-0.19583	-3.4834	0	-0.06561	-1.1671	0.031496
INSR	10	-0.1944	-2.468	0	-0.063173	-0.80215	0.033465
ERBB4	10	-0.19377	-3.4123	0	-0.061735	-1.0872	0.035433
RAF1	10	-0.19374	-3.315	0	-0.033132	-0.56691	0.2185
TIE1	10	-0.19296	-3.5082	0	-0.031916	-0.58028	0.22638
IRAK2	10	-0.19139	-3.2582	0	-0.037721	-0.64221	0.15945
BRD3	10	-0.19082	-2.3985	0	-0.062221	-0.78209	0.033465
MYLK4	10	-0.19066	-3.1298	0	-0.050383	-0.82709	0.086614
LTK	10	-0.19057	-3.5168	0	-0.039169	-0.72284	0.14567
PASK	10	-0.18986	-3.5565	0	-0.038657	-0.72416	0.15354
RPS6KL1	10	-0.18981	-2.9609	0	-0.038294	-0.5975	0.15354
SNRK	10	-0.18927	-3.647	0	-0.053941	-1.0394	0.066929
PTK2B	10	-0.18911	-2.471	0	-0.063791	-0.83385	0.033465
RIPK2	10	-0.18823	-3.7593	0	-0.060275	-1.2039	0.03937
CAMK2G	10	-0.18811	-2.7326	0	-0.012552	-0.18236	0.50984
CDKL3	10	-0.18765	-3.4097	0	-0.090766	-1.6493	0.003937
CASK	10	-0.18718	-3.5226	0	-0.040557	-0.76327	0.13976
EIF2AK1	10	-0.18709	-3.7933	0	-0.098939	-2.0061	0.003937
MAPK10	10	-0.18635	-2.8611	0	-0.027523	-0.42261	0.27953
STK33	10	-0.186	-2.5716	0	-0.02277	-0.31486	0.35827
BRAF	10	-0.18505	-3.7117	0	-0.093693	-1.8793	0.003937
HSPB8	10	-0.18407	-3.0632	0	-0.03723	-0.61957	0.16535
VRK3	10	-0.18276	-2.9951	0	-0.10155	-1.6643	0.003937
AKT2	10	-0.18124	-3.3284	0	-0.041731	-0.76638	0.12795
TNK1	10	-0.17927	-2.984	0	-0.093191	-1.5512	0.003937
CDK19	10	-0.17735	-3.2601	0	-0.11305	-2.0782	0.0019685
TRIB2	10	-0.17718	-3.1923	0	-0.096761	-1.7434	0.003937
TEC	10	-0.17584	-2.008	0	-0.049341	-0.56349	0.090551
STK31	10	-0.17521	-2.7451	0	-0.088754	-1.3905	0.0059055
PRKACB	10	-0.17441	-3.3315	0	-0.087512	-1.6716	0.0059055
ADCK2	10	-0.17438	-3.6463	0	-0.019181	-0.40109	0.41142
GRK7	10	-0.17429	-3.0882	0	-0.046787	-0.82901	0.094488
RPS6KA6	10	-0.17274	-3.4028	0	0.0067103	0.13219	0.90157
PIM1	10	-0.17268	-2.8602	0	0.0056794	0.094085	0.88189
MAPK6	10	-0.17256	-2.8364	0	-0.09771	-1.6061	0.003937
DCLK1	10	-0.17157	-2.1525	0	-0.037492	-0.47042	0.16339
DAPK3	10	-0.17134	-2.5211	0	-0.033022	-0.4859	0.2185
DAPK1	10	-0.17101	-3.2711	0	-0.055762	-1.0666	0.055118
RIPK3	10	-0.171	-3.0013	0	0.016823	0.29528	0.87992
SCYL3	10	-0.17044	-3.7443	0	-0.037236	-0.81805	0.16535
TYK2	10	-0.16889	-2.294	0	-0.063471	-0.86212	0.033465
MAPK1	10	-0.1687	-2.2392	0	0.0015544	0.020635	0.78543
MAPKAPK3	10	-0.16858	-2.9915	0	0.0075442	0.13388	0.91929
RIOK3	10	-0.16693	-2.2778	0	-0.054988	-0.75035	0.062992
BMPR1A	10	-0.16686	-2.8654	0	-0.039369	-0.67607	0.14567
CSNK1G2	10	-0.16681	-2.7501	0	-0.035606	-0.58701	0.19094
STK35	10	-0.16607	-3.6465	0	-0.037193	-0.81668	0.16535
TRPM6	10	-0.16509	-3.6386	0	-0.015467	-0.3409	0.46457
CAMK2B	10	-0.16499	-2.4859	0	-0.070021	-1.055	0.023622
TAOK3	10	-0.16489	-3.1435	0	-0.02197	-0.41885	0.36614
MAPK12	10	-0.1648	-2.4592	0	-0.036845	-0.54992	0.17126
BTK	10	-0.16462	-3.4121	0	0.0087223	0.1808	0.95669
CSK	10	-0.16411	-3.0508	0	-0.093953	-1.7466	0.003937
VRK2	10	-0.1629	-2.7909	0	0.023245	0.39827	0.7185
EIF2AK4	10	-0.16224	-3.3029	0	0.062809	1.2786	0.13583
TNIK	10	-0.16191	-2.4673	0	-0.034291	-0.52257	0.20472
DMPK	10	-0.16172	-2.7985	0	-0.0058898	-0.10193	0.64764
MAPKAPK5	10	-0.16134	-3.4557	0	-0.054399	-1.1652	0.064961
MLKL	10	-0.1613	-2.9808	0	-0.10466	-1.9341	0.0019685
GRK5	10	-0.16046	-3.2006	0	-0.062705	-1.2507	0.033465
ROS1	10	-0.16046	-2.7129	0	-0.017484	-0.29564	0.42717
STK32C	10	-0.16025	-3.5127	0	-0.065273	-1.4308	0.031496
CAMK4	10	-0.15955	-3.0846	0	-0.035371	-0.68383	0.19685
STK17B	10	-0.15912	-2.5284	0	-0.051719	-0.82181	0.080709
NEK4	10	-0.15846	-2.4823	0	-0.050682	-0.79401	0.086614
NEK6	10	-0.15843	-2.6679	0	-0.027132	-0.4569	0.2874
LATS2	10	-0.15779	-2.7782	0	-0.066722	-1.1748	0.031496
EPHA7	10	-0.15731	-2.8296	0	-0.021972	-0.39523	0.36614
BCKDK	10	-0.15726	-2.7647	0	3.4249e-05	0.00060213	0.75394
STKLD1	10	-0.15697	-2.7027	0	-0.04308	-0.74178	0.11614
MAPK3	10	-0.15664	-2.7822	0	-0.057946	-1.0292	0.043307
SRPK1	10	-0.15661	-2.5376	0	-0.026708	-0.43275	0.29134
EIF2AK3	10	-0.1564	-3.1867	0	0.017936	0.36546	0.85039
ATM	10	-0.15629	-3.1134	0	-0.0064355	-0.12821	0.63583
CDC42BPA	10	-0.15597	-2.6058	0	-0.059886	-1.0006	0.03937
STK38L	10	-0.15526	-3.3508	0	-0.079978	-1.726	0.0098425
MAP4K1	10	-0.15521	-2.8368	0	0.015834	0.28942	0.89961
FRK	10	-0.15282	-2.607	0	-0.081257	-1.3862	0.0098425
BRSK2	10	-0.15271	-3.0601	0	-0.013897	-0.27851	0.48622
PRKAA1	10	-0.15206	-2.5156	0	0.032887	0.54432	0.54921
EIF2AK2	10	-0.15168	-2.8367	0	-0.072276	-1.3517	0.015748
WNK2	10	-0.15005	-2.3843	0	-0.053921	-0.85689	0.066929
MAP3K4	10	-0.14966	-2.7132	0	-0.0032981	-0.059795	0.68504
MET	10	-0.14875	-2.5788	0.0019685	-0.05724	-0.99234	0.043307
PDK3	10	-0.1484	-0.76612	0.0019685	-0.038337	-0.19796	0.15354
MAP4K5	10	-0.14806	-2.7744	0.0019685	-0.038417	-0.71987	0.15354
MAP2K5	10	-0.1479	-2.8035	0.0019685	-0.072709	-1.3783	0.015748
SGK1	10	-0.14663	-2.6599	0.0019685	-0.036237	-0.65738	0.17913
MAP4K3	10	-0.14601	-2.5375	0.0019685	-0.095596	-1.6613	0.003937
KSR2	10	-0.14543	-2.3288	0.0019685	0.0055051	0.08816	0.87205
IKBKE	10	-0.14527	-2.8173	0.0019685	-0.094078	-1.8245	0.003937
CAMKK1	10	-0.14452	-3.1804	0.0019685	-0.049854	-1.0971	0.090551
CSNK1G3	10	-0.1444	-3.0043	0.0019685	-0.0077143	-0.1605	0.6063
NEK3	10	-0.14431	-2.5402	0.0019685	-0.026791	-0.47161	0.29134
MAST2	10	-0.14384	-2.6714	0.0019685	-0.017715	-0.32901	0.4252
MINK1	10	-0.1427	-2.4957	0.003937	-0.015308	-0.26772	0.4685
CDK5	10	-0.14258	-3.0844	0.003937	-0.026816	-0.5801	0.29134
TRIM28	10	-0.14205	-2.6384	0.003937	-0.065064	-1.2085	0.031496
JAK2	10	-0.14115	-3.1349	0.003937	-0.020474	-0.45472	0.3878
ALPK2	10	-0.14111	-2.5524	0.003937	0.0099501	0.17998	0.97047
FER	10	-0.14102	-3.0282	0.003937	-0.096823	-2.0792	0.003937
STYK1	10	-0.14081	-2.753	0.003937	-0.043063	-0.84193	0.11614
MAPK8	10	-0.14002	-2.7028	0.003937	-0.041783	-0.80651	0.12598
BMPR1B	10	-0.13969	-2.5159	0.003937	-0.062714	-1.1295	0.033465
TSSK6	10	-0.13962	-3.2547	0.003937	-0.050669	-1.1811	0.086614
MAP3K21	10	-0.13961	-3.032	0.003937	-0.041059	-0.89174	0.1378
PRKCZ	10	-0.1376	-2.9485	0.003937	-0.080685	-1.7289	0.0098425
MAPK4	10	-0.13626	-2.9066	0.007874	-0.017335	-0.36977	0.4311
ARAF	10	-0.135	-2.4095	0.007874	-0.075564	-1.3487	0.015748
ALPK1	10	-0.13493	-2.5134	0.007874	-0.032069	-0.59736	0.22638
AKT3	10	-0.13389	-1.9362	0.007874	0.045722	0.66124	0.32677
TBK1	10	-0.13379	-2.9413	0.007874	-0.061063	-1.3425	0.037402
CDKL2	10	-0.13378	-1.8881	0.007874	-0.12281	-1.7332	0
CSNK1E	10	-0.13331	-3.4099	0.007874	-0.061258	-1.5669	0.037402
PRKD3	10	-0.13281	-2.279	0.0098425	-0.080145	-1.3753	0.0098425
LRRK1	10	-0.13278	-3.0981	0.0098425	-0.026278	-0.61312	0.29331
PLK2	10	-0.13246	-2.8509	0.0098425	-0.064025	-1.378	0.033465
TTN	10	-0.13246	-2.5295	0.0098425	-0.046429	-0.88665	0.094488
TGFBR1	10	-0.1319	-2.9956	0.0098425	-0.063824	-1.4495	0.033465
HUNK	10	-0.13151	-2.422	0.0098425	-0.048573	-0.89456	0.09252
EPHB4	10	-0.13043	-2.2918	0.0098425	-0.009639	-0.16937	0.57677
PTK7	10	-0.12978	-1.7808	0.0098425	-0.1267	-1.7385	0
ACVR2A	10	-0.12943	-2.6291	0.0098425	-0.080218	-1.6295	0.0098425
PDK4	10	-0.12936	-2.0072	0.0098425	-0.11561	-1.7939	0
PBK	10	-0.12908	-3.545	0.0098425	-0.0064215	-0.17637	0.63583
DYRK1A	10	-0.12894	-2.0417	0.0098425	-0.057778	-0.91491	0.043307
TRIO	10	-0.12877	-2.481	0.0098425	-0.036636	-0.70585	0.1752
STK26	10	-0.12728	-2.6974	0.011811	-0.044122	-0.93506	0.1122
STK17A	10	-0.12727	-2.4216	0.011811	-0.019903	-0.37872	0.40354
CDKL4	10	-0.12651	-2.5082	0.011811	-0.062757	-1.2443	0.033465
IRAK3	10	-0.12496	-2.6131	0.01378	0.012489	0.26117	0.97244
TXK	10	-0.12451	-2.6454	0.015748	0.029229	0.62103	0.62205
FGFR1	10	-0.12416	-2.5933	0.015748	-0.0088918	-0.18573	0.58858
HIPK3	10	-0.1234	-2.477	0.015748	-0.030208	-0.60639	0.25197
PAK5	10	-0.12319	-2.8787	0.015748	-0.01336	-0.3122	0.49606
LATS1	10	-0.12238	-2.0794	0.015748	-0.10208	-1.7345	0.003937
GUCY2C	10	-0.12194	-2.6738	0.015748	-0.065685	-1.4402	0.031496
STK19	10	-0.1218	-2.3248	0.015748	-0.027953	-0.53359	0.27559
WNK3	10	-0.12158	-2.5651	0.015748	-0.058149	-1.2268	0.043307
POMK	10	-0.12015	-2.4185	0.017717	-0.04134	-0.83213	0.13386
PIM2	10	-0.11951	-3.054	0.017717	-0.026231	-0.67033	0.29331
MAP3K20	10	-0.11935	-2.6523	0.017717	-0.045854	-1.0191	0.096457
MST1R	10	-0.11888	-2.1469	0.017717	-0.026322	-0.47535	0.29331
IRAK4	10	-0.11858	-2.1745	0.017717	-0.026122	-0.47906	0.29724
RPS6KA2	10	-0.11613	-2.6194	0.019685	-0.047239	-1.0655	0.094488
FLT1	10	-0.11557	-2.3559	0.019685	-0.069393	-1.4146	0.023622
DSTYK	10	-0.11533	-2.6001	0.019685	-0.042787	-0.96462	0.11614
SPEG	10	-0.11491	-2.5581	0.019685	-0.059205	-1.318	0.041339
NTRK3	10	-0.11463	-2.0906	0.019685	-0.0087807	-0.16014	0.59055
MAPK9	10	-0.11386	-2.1024	0.019685	-0.0093979	-0.17354	0.58071
ALPK3	10	-0.11113	-2.1701	0.023622	-0.036625	-0.71521	0.1752
MAST1	10	-0.11093	-2.2558	0.023622	-0.063538	-1.2921	0.033465
DCLK2	10	-0.11092	-2.2271	0.023622	-0.021562	-0.43294	0.36811
ACVR2B	10	-0.10798	-2.2174	0.027559	-0.024157	-0.49609	0.33858
RSKR	10	-0.10783	-1.9129	0.027559	-0.11561	-2.051	0
ROCK1	10	-0.10488	-2.2884	0.031496	-0.016293	-0.35552	0.44685
PAK3	10	-0.10449	-1.8839	0.031496	-0.079489	-1.4331	0.0098425
MKNK2	10	-0.1041	-2.2484	0.031496	-0.020221	-0.43674	0.39764
CLK1	10	-0.10271	-1.8364	0.031496	0.014	0.25031	0.94094
STK24	10	-0.10126	-1.3625	0.033465	-0.078314	-1.0537	0.0098425
IRAK1	10	-0.099999	-1.8972	0.035433	0.01054	0.19998	0.98228
MELK	10	-0.099709	-2.1463	0.035433	-0.038315	-0.82478	0.15354
PHKG1	10	-0.099441	-2.5448	0.03937	-0.044353	-1.135	0.11024
OXSR1	10	-0.098477	-2.0038	0.043307	0.032247	0.65619	0.55906
MAP3K15	10	-0.098089	-1.9843	0.043307	-0.026504	-0.53617	0.29331
GRK1	10	-0.09796	-2.5143	0.043307	0.04996	1.2823	0.27165
FGFR2	10	-0.097038	-1.6533	0.043307	-0.072868	-1.2415	0.015748
SIK3	10	-0.096375	-2.1202	0.043307	0.037541	0.82591	0.45669
ULK4	10	-0.096184	-1.4217	0.043307	-0.036333	-0.53703	0.17913
HIPK2	10	-0.093739	-1.7612	0.05315	-0.014713	-0.27643	0.47244
BLK	10	-0.091825	-1.998	0.057087	-0.065987	-1.4358	0.031496
CAMK2D	10	-0.090278	-2.1452	0.061024	-0.025733	-0.61148	0.30906
CDK16	10	-0.090073	-1.7737	0.064961	-0.060006	-1.1816	0.03937
NRK	10	-0.088792	-2.1102	0.066929	0.028835	0.68534	0.62992
PIM3	10	-0.087625	-1.7951	0.068898	-3.1678e-05	-0.00064897	0.75197
TAOK1	10	-0.083865	-2.1432	0.072835	-0.036919	-0.94348	0.17126
MAP2K4	10	-0.083316	-1.672	0.074803	-0.035005	-0.70247	0.19882
RPS6KC1	10	-0.083177	-2.261	0.076772	0.012828	0.3487	0.96457
CDK14	10	-0.080995	-1.804	0.07874	-0.0081272	-0.18102	0.60039
MAP3K5	10	-0.080586	-1.5782	0.080709	0.023101	0.4524	0.72047
BMX	10	-0.078892	-1.8297	0.088583	0.026248	0.60876	0.67717
MAP3K8	10	-0.0785	-1.7463	0.088583	0.062324	1.3865	0.14764
DYRK4	10	-0.075122	-0.86599	0.10236	0.039362	0.45378	0.4252
ROCK2	10	-0.074443	-1.2058	0.10433	-0.013574	-0.21988	0.49016
JAK1	10	-0.064199	-0.89225	0.13976	-0.067701	-0.94085	0.023622
AAK1	10	-0.061291	-1.0155	0.15551	0.0042809	0.070925	0.84055
CAMK1G	10	-0.060312	-1.2743	0.15945	0.0088262	0.18648	0.95669
EPHA6	10	-0.059749	-1.8358	0.16339	0.039959	1.2278	0.41339
TEK	10	-0.056848	-1.2584	0.18898	-0.02478	-0.54853	0.3248
MYO3A	10	-0.055176	-1.4698	0.20079	-0.0030651	-0.081653	0.69291
EEF2K	10	-0.054933	-1.3575	0.20472	0.049256	1.2172	0.27756
PRAG1	10	-0.043871	-1.0679	0.2815	-0.025162	-0.61247	0.32087
CDKL5	10	-0.039803	-0.88174	0.32087	0.045822	1.0151	0.32677
RYK	10	-0.03487	-0.65622	0.38189	-0.034915	-0.65706	0.19882
MAPK11	10	-0.031641	-0.58211	0.41929	-0.039114	-0.71958	0.14764
CHEK2	10	0.010848	0.20683	0.93504	0.095133	1.8139	0.019685
PRKX	10	0.016792	0.079381	0.82087	0.02716	0.12836	0.66929
FLT3	10	0.042363	0.78847	0.38976	0.014699	0.27356	0.9252

## Sheet: CRISPR Epigenetic Screening
Gene	sgRNA	MLN_day7|beta	MLN_day7|z	MLN_day7|p-value			Gene	sgRNA	VIC_day7|beta	VIC_day7|z	VIC_day7|p-value
KMT2C	10	-0.83949	-2.8951	0			KMT2D	10	-0.78623	-2.8564	0
KMT2D	10	-0.7466	-2.8532	0			KMT2C	10	-0.74975	-2.7352	0
RBM5	10	-0.70633	-3.3724	0			KDM5C	10	-0.39827	-3.0846	0
CUL3	10	-0.48902	-3.325	0			USP7	10	-0.36076	-2.1966	0
KDM5C	10	-0.48518	-3.564	0			ATXN7L3	10	-0.35195	-2.7496	0
CNOT4	10	-0.44878	-3.5078	0			BAZ1A	10	-0.3424	-1.4936	0
SMARCE1	10	-0.44161	-3.1548	0			ZNF239	10	-0.33496	-2.0756	0
FXR1	10	-0.38761	-2.8498	0			FXR1	10	-0.32737	-2.6487	0
TADA2B	10	-0.37913	-2.1153	0			CNOT4	10	-0.32695	-2.6807	0
TAF5L	10	-0.37413	-2.5521	0			SMARCE1	10	-0.32285	-2.5391	0
CHD8	10	-0.35901	-2.526	0			TIAL1	10	-0.32233	-2.7661	0
TRNAU1AP	10	-0.34443	-2.5085	0			TADA2B	10	-0.30473	-1.9708	0.00091912
RBPMS	10	-0.3389	-2.3636	0.00091912			DDX50	10	-0.30408	-1.9896	0.00091912
BAZ2A	10	-0.33736	-2.8569	0.00091912			TRNAU1AP	10	-0.30148	-2.1046	0.00091912
ATXN7L3	10	-0.32766	-2.3326	0.00091912			CHD6	10	-0.28901	-2.3099	0.00091912
ZNF638	10	-0.31856	-1.9813	0.00091912			ESRP1	10	-0.28828	-1.6943	0.00091912
SMARCB1	10	-0.30925	-2.6772	0.00091912			FXR2	10	-0.28159	-2.4077	0.00091912
TIAL1	10	-0.29931	-2.3783	0.0027574			PRDM6	10	-0.27367	-2.6799	0.00091912
PAK2	10	-0.29775	-2.2207	0.0027574			TAF5L	10	-0.27297	-1.6542	0.00091912
DDX50	10	-0.29038	-1.4965	0.0027574			RYBP	10	-0.27115	-1.3935	0.00091912
UBE2D3	10	-0.27371	-1.6558	0.0045956			SETDB2	10	-0.27069	-2.124	0.00091912
SIRT1	10	-0.27288	-1.9047	0.0045956			JADE2	10	-0.26836	-2.2093	0.00091912
SPOP	10	-0.26652	-2.3498	0.0055147			PABPN1	10	-0.26814	-2.4652	0.00091912
ESRP1	10	-0.26535	-2.5266	0.0064338			WSB2	10	-0.26808	-2.1592	0.0018382
ARID1A	10	-0.2619	-2.4694	0.0073529			UBR5	10	-0.26024	-1.8791	0.0018382
USP7	10	-0.24516	-2.6074	0.011029			KDM3B	10	-0.25807	-2.197	0.0027574
ARID4A	10	-0.24333	-1.4039	0.011029			SUV39H1	10	-0.25016	-2.3317	0.0027574
BAP1	10	-0.23745	-2.0722	0.011949			PCGF1	10	-0.24953	-2.4398	0.0027574
JADE2	10	-0.2355	-1.9158	0.012868			SNAI2	10	-0.24862	-2.6631	0.0027574
HNRNPH2	10	-0.23248	-1.9876	0.014706			TADA1	10	-0.24683	-1.556	0.0027574
YTHDC2	10	-0.22832	-1.9558	0.017463			PSPC1	10	-0.24591	-2.268	0.0027574
UBR5	10	-0.22755	-1.9175	0.017463			TNP2	10	-0.24394	-2.6431	0.0027574
ZFR	10	-0.22486	-1.9786	0.020221			HDAC7	10	-0.24188	-2.5926	0.0036765
SRSF3	10	-0.22472	-1.6872	0.020221			SPOP	10	-0.23789	-1.9584	0.0036765
UBE2B	10	-0.21844	-2.6214	0.022978			RBM5	10	-0.23305	-2.0117	0.0036765
ATAD2	10	-0.20819	-1.88	0.030331			ARID4A	10	-0.22895	-1.5788	0.0036765
CELF2	10	-0.20669	-1.2745	0.030331			ALYREF	10	-0.22654	-1.6635	0.0045956
KAT7	10	-0.20653	-2.0258	0.030331			CPSF4L	10	-0.2199	-2.4238	0.0055147
ACTR6	10	-0.20622	-1.6205	0.030331			AEBP2	10	-0.21791	-2.2891	0.0064338
KDM3B	10	-0.19926	-1.738	0.032169			DDB2	10	-0.21415	-2.192	0.0064338
TADA1	10	-0.19807	-1.6619	0.032169			PRKDC	9	-0.21254	-2.1102	0.015625
PSIP1	10	-0.19487	-1.8632	0.033088			CPEB4	10	-0.21171	-1.8322	0.0064338
TAF6L	10	-0.1938	-1.9884	0.034926			POLDIP3	10	-0.21119	-2.3339	0.0064338
MAPKAPK3	10	-0.19233	-1.3323	0.035846			BAZ2A	10	-0.21016	-1.7788	0.0064338
HDAC8	10	-0.19169	-2.0788	0.036765			HNRNPH3	10	-0.20886	-1.6744	0.0064338
AEBP2	10	-0.18857	-1.2716	0.042279			HNRNPA1L2	10	-0.20795	-2.1108	0.0064338
PSPC1	10	-0.18755	-1.4624	0.043199			ACTR6	10	-0.2078	-2.1029	0.0064338
UBE2A	10	-0.18245	-1.374	0.050551			UBE2D3	10	-0.20779	-1.2584	0.0064338
PABPN1	10	-0.18201	-1.1812	0.050551			HDAC8	10	-0.2069	-1.9445	0.0064338
BCOR	10	-0.18022	-1.7885	0.050551			TSSK6	10	-0.20146	-1.6392	0.0073529
RCAN2	10	-0.17871	-1.4214	0.051471			CREBBP	10	-0.20068	-2.2802	0.0073529
ALKBH1	10	-0.17382	-1.5553	0.059743			ARID1A	10	-0.19864	-2.0398	0.0073529
CHD7	10	-0.17341	-1.7825	0.059743			MBD4	10	-0.19385	-1.419	0.0082721
MLLT10	10	-0.16795	-1.7665	0.069853			CUL3	10	-0.19074	-2.0481	0.0082721
ANP32B	10	-0.16698	-1.2972	0.069853			PRMT10	10	-0.18938	-1.4741	0.0091912
A1CF	10	-0.16692	-1.2975	0.069853			RBM10	10	-0.18904	-1.6117	0.0091912
SP100	10	-0.16539	-1.5541	0.070772			U2AF1L4	10	-0.18901	-2.1913	0.0091912
EP300	10	-0.16316	-0.98506	0.075368			RBPMS	10	-0.18748	-2.2775	0.0091912
TLE1	10	-0.16247	-1.7994	0.076287			APBB1	10	-0.18746	-1.5595	0.0091912
CBX4	10	-0.16162	-1.6918	0.077206			KDM2B	10	-0.18449	-0.8969	0.011029
ZNF239	10	-0.15958	-1.5688	0.077206			CTR9	10	-0.18218	-0.83583	0.012868
ADNP	10	-0.15851	-1.4503	0.078125			JAK2	10	-0.18063	-1.7863	0.012868
USP22	10	-0.15721	-1.5553	0.080882			PTBP1	10	-0.18047	-1.8009	0.013787
UBE2D1	10	-0.15354	-1.1185	0.084559			ENOX2	10	-0.17929	-1.4506	0.014706
HNRNPH3	10	-0.15199	-1.7476	0.088235			MPHOSPH8	10	-0.17775	-1.2919	0.016544
MPHOSPH8	10	-0.15108	-1.0845	0.088235			YY1	10	-0.17692	-1.4889	0.017463
RBM10	10	-0.15102	-1.883	0.088235			UBE2D1	10	-0.1749	-1.1582	0.017463
HDAC2	10	-0.15028	-1.4573	0.088235			SMARCB1	10	-0.17062	-1.6292	0.020221
DDB2	10	-0.15024	-1.5672	0.088235			UBR2	10	-0.17041	-1.2259	0.020221
MSH6	10	-0.14663	-1.3801	0.096507			UBR7	10	-0.1702	-1.6959	0.020221
SATB1	10	-0.14537	-1.8431	0.099265			MORF4L2	10	-0.16795	-1.9797	0.02114
U2AF1L4	10	-0.14204	-1.3928	0.10478			SIRT4	10	-0.16683	-1.4558	0.022059
WSB2	10	-0.13972	-1.5781	0.11121			ZFR	10	-0.16347	-1.444	0.024816
CBX6	10	-0.13882	-1.763	0.11397			INO80D	10	-0.16338	-1.6972	0.024816
CHD6	10	-0.136	-1.4036	0.12132			KHDRBS3	10	-0.1621	-1.9879	0.026654
RYBP	10	-0.13579	-1.3692	0.12224			SLIRP	10	-0.16146	-1.175	0.028493
AIRE	10	-0.13528	-1.5849	0.12408			LSM6	10	-0.1613	-1.1713	0.028493
PRDM9	10	-0.1306	-1.1528	0.13787			DNMT3L	10	-0.1609	-2.1709	0.029412
DAZAP1	10	-0.13047	-1.6462	0.13787			A1CF	10	-0.15868	-1.3542	0.03125
SIN3B	10	-0.12994	-1.226	0.14062			HMGB1	10	-0.15818	-0.9816	0.032169
MBD4	10	-0.12966	-1.777	0.14246			CHD7	10	-0.15472	-1.2956	0.036765
BABAM2	10	-0.12899	-0.83158	0.14338			TNP1	10	-0.15373	-1.2725	0.037684
BRDT	10	-0.12761	-0.9924	0.14522			DPF2	10	-0.15359	-1.6807	0.037684
FXR2	10	-0.12576	-1.3727	0.15074			PAXIP1	10	-0.15138	-1.2478	0.04136
MGA	10	-0.12539	-1.0049	0.15165			SSB	10	-0.15033	-1.2403	0.045037
KDM6A	10	-0.12458	-1.107	0.15257			SIRT1	10	-0.15025	-1.9286	0.045037
MCM3AP	10	-0.12428	-0.77926	0.15349			WDR82	10	-0.14836	-0.9915	0.048713
SUPT16H	10	-0.12193	-0.71043	0.15625			ENOX1	10	-0.14592	-1.0944	0.055147
UBR7	10	-0.12176	-1.1625	0.15625			ARID2	10	-0.14511	-1.1985	0.057904
PCGF1	10	-0.12095	-1.8839	0.15809			BABAM1	10	-0.14281	-1.2775	0.066176
MBD3	10	-0.119	-1.3613	0.16268			BRDT	10	-0.142	-0.99143	0.067096
SAP30	10	-0.11885	-0.51759	0.16268			MCTS1	10	-0.14136	-0.98971	0.068015
SRSF9	10	-0.1188	-1.078	0.16268			LSM3	10	-0.14132	-1.2653	0.068015
SF1	10	-0.11825	-0.85971	0.16268			UBE2T	10	-0.13841	-1.6887	0.071691
PAGR1	10	-0.11778	-1.5748	0.16544			RARA	10	-0.13824	-2.523	0.071691
SUPT7L	10	-0.11707	-1.3011	0.16728			ZC3H4	10	-0.13795	-1.4306	0.071691
HELLS	10	-0.11652	-1.1034	0.16728			SUGP2	10	-0.1366	-1.1579	0.074449
FBRSL1	10	-0.11398	-1.1382	0.17371			SGF29	10	-0.13551	-1.5552	0.074449
POLDIP3	10	-0.11163	-0.96581	0.18382			BABAM2	10	-0.13502	-0.9775	0.075368
PHF21A	10	-0.10958	-1.7363	0.19026			PRR14	10	-0.13474	-1.2777	0.077206
SATB2	10	-0.10858	-1.1489	0.1921			CIRBP	10	-0.13409	-1.5856	0.077206
HDAC7	10	-0.10768	-1.0999	0.19577			ACO1	10	-0.13374	-2.1019	0.077206
SUV39H1	10	-0.10713	-1.6394	0.19945			STK4	10	-0.13366	-1.3896	0.077206
SENP1	10	-0.10616	-1.378	0.20221			EYA4	10	-0.13272	-1.4775	0.079963
KHSRP	10	-0.10515	-0.95285	0.20496			SIN3B	10	-0.13213	-1.4006	0.081801
INO80D	10	-0.10504	-1.1581	0.20496			EID2	10	-0.13115	-1.4511	0.08364
L3MBTL2	10	-0.1041	-1.0899	0.20772			MLLT10	10	-0.1302	-1.7003	0.085478
CDYL	10	-0.10364	-1.8884	0.21048			TIA1	10	-0.12992	-1.6327	0.085478
MKRN2	10	-0.10247	-1.1973	0.21691			HNRNPH2	10	-0.12768	-1.3949	0.094669
TLK1	10	-0.10202	-1.2364	0.21875			ANP32B	10	-0.12759	-1.6787	0.094669
SSB	10	-0.10064	-1.1165	0.22518			CELF2	10	-0.1275	-1.0358	0.094669
PBRM1	10	-0.099501	-1.7763	0.22794			MKRN2	10	-0.12721	-1.2506	0.096507
PRDM6	10	-0.097921	-1.6038	0.23254			PABPC1	10	-0.12634	-0.98529	0.096507
RBM15B	10	-0.09674	-1.4191	0.23621			UBE2B	10	-0.12558	-1.5804	0.10018
SMARCA4	10	-0.0962	-0.82376	0.23989			ATAD2	10	-0.12544	-1.2686	0.1011
MLLT1	10	-0.09378	-1.0572	0.25276			APOBEC3C	10	-0.12538	-0.8539	0.1011
TP53BP1	10	-0.093724	-1.2238	0.25276			RBM47	10	-0.12342	-1.5832	0.11121
LSM3	10	-0.090923	-0.77295	0.26195			RLIM	10	-0.12307	-1.5332	0.11121
UCHL5	10	-0.089801	-0.75685	0.27022			KDM3A	10	-0.12011	-1.1099	0.12224
SETD2	10	-0.089666	-0.63045	0.2739			FOXA1	10	-0.11983	-0.73289	0.12224
RC3H1	10	-0.089326	-0.76565	0.27574			BCORL1	10	-0.11955	-1.2892	0.12316
PAXIP1	10	-0.088055	-0.65226	0.28217			ABRAXAS2	10	-0.11909	-1.1469	0.125
MORF4L2	10	-0.087582	-1.1598	0.28493			EYA3	10	-0.11859	-1.9117	0.12684
ERCC6	10	-0.087367	-0.74644	0.2886			PHF8	10	-0.11762	-1.8159	0.13143
PRKDC	9	-0.084106	-1.0588	0.36857			MTF2	10	-0.11753	-1.589	0.13143
PPARGC1A	10	-0.083355	-0.77971	0.30699			PDP1	10	-0.11715	-0.84898	0.13235
TNP1	10	-0.082315	-0.92434	0.31342			YWHAB	10	-0.11615	-0.96978	0.13695
APOBEC3A	10	-0.082213	-1.2772	0.31342			NSD3	10	-0.11586	-0.91636	0.13879
PDP1	10	-0.081503	-0.74401	0.3171			ZNF592	10	-0.11562	-1.2921	0.13971
MBNL2	10	-0.080737	-1.1612	0.32445			MBD1	10	-0.11552	-1.4139	0.13971
ARID2	10	-0.08073	-0.74693	0.32445			ERBB4	10	-0.11435	-1.5198	0.1443
SMARCC1	10	-0.08057	-0.60996	0.32629			TAF6L	10	-0.11406	-1.4516	0.14614
TAF9	10	-0.080321	-1.0628	0.32629			CTCFL	10	-0.1132	-0.97358	0.15074
SREK1	10	-0.07989	-0.64327	0.32812			PHF21A	10	-0.11105	-1.4932	0.15441
KHDRBS3	10	-0.079782	-0.91393	0.32812			PRDM9	10	-0.11091	-1.3932	0.15533
RBMY1B	3	-0.078606	-1.0334	0.63143			KDM6A	10	-0.10983	-1.1705	0.15717
CBX1	10	-0.078578	-0.64341	0.33548			MBD3	10	-0.10793	-1.7302	0.16085
PABPC1	10	-0.077626	-0.58243	0.33824			HDAC4	10	-0.1073	-1.3782	0.1636
RBM11	10	-0.077504	-0.67865	0.33824			SF3B4	10	-0.10701	-1.039	0.16544
SFMBT1	10	-0.077058	-0.66965	0.34099			U2AF1	10	-0.10645	-0.9947	0.16636
DOT1L	10	-0.076565	-1.1358	0.34375			PSIP1	10	-0.1064	-1.3961	0.16636
SIRT4	10	-0.076088	-0.84337	0.34375			TADA3	10	-0.10386	-1.4124	0.17463
VDR	10	-0.073876	-0.94986	0.35846			PBRM1	10	-0.10386	-1.0579	0.17463
CDK2	10	-0.07346	-0.52639	0.35938			UBE2A	10	-0.10286	-0.87155	0.17831
HDAC9	10	-0.07226	-0.82584	0.36305			KAT7	10	-0.1025	-1.0425	0.18107
CTBP1	10	-0.071732	-1.5074	0.36581			KDM1B	10	-0.10141	-1.3409	0.18474
YBX1	10	-0.071011	-0.89588	0.36949			KHSRP	10	-0.10094	-0.99635	0.18566
HDAC10	10	-0.070844	-0.96411	0.36949			SF1	10	-0.10049	-0.6522	0.18658
CPEB3	10	-0.068968	-0.6661	0.38327			NSD2	10	-0.099939	-1.0579	0.18934
CTCF	10	-0.068361	-0.85318	0.38511			ADNP	10	-0.098876	-1.3638	0.19301
PET117	10	-0.067545	-0.90687	0.38695			OGT	10	-0.098025	-1.2271	0.20037
STK4	10	-0.067017	-0.72076	0.38971			SMARCA4	10	-0.097807	-1.2731	0.20221
GADD45B	10	-0.066098	-0.66049	0.3943			USP49	10	-0.097324	-0.67193	0.20312
TAF1L	10	-0.065865	-0.60137	0.39522			CCAR1	10	-0.097161	-0.7092	0.20312
CPSF4L	10	-0.065626	-1.2663	0.39614			MTA1	10	-0.096584	-0.91946	0.20588
LSM6	10	-0.065307	-0.32754	0.39798			HR	10	-0.096212	-0.9316	0.20588
SNRPN	10	-0.064963	-0.90051	0.40165			PPP1CC	10	-0.094712	-0.77855	0.21324
AICDA	10	-0.064929	-0.89953	0.40165			CBX6	10	-0.094554	-1.3538	0.21324
EZH2	10	-0.064879	-0.58107	0.40165			MARF1	10	-0.094381	-0.86019	0.21324
MBD6	10	-0.064339	-0.72853	0.40533			NAP1L2	10	-0.093742	-1.0522	0.21875
RAD54L2	10	-0.063995	-0.45917	0.40717			HMGN3	10	-0.09366	-0.76495	0.21967
OGT	10	-0.063788	-0.58698	0.40809			TLK1	10	-0.092287	-0.77193	0.22518
ASXL2	10	-0.063167	-0.81857	0.41268			PARP14	10	-0.091636	-0.58638	0.22794
THUMPD1	10	-0.062282	-0.92499	0.4182			RALY	10	-0.09157	-0.72669	0.22794
RLIM	10	-0.062205	-0.9015	0.4182			ZRSR2P1	3	-0.091557	-1.323	0.53125
PRMT2	10	-0.061544	-0.84023	0.42371			BAP1	10	-0.091351	-0.66721	0.22794
SRSF10	10	-0.061385	-0.59165	0.42371			RAD54L2	10	-0.091086	-0.83458	0.22886
SNAI2	10	-0.060366	-1.0922	0.42831			ATRX	10	-0.08955	-0.66716	0.23897
RAI1	10	-0.059788	-0.39931	0.4329			PRMT8	10	-0.087723	-1.645	0.24908
CREBBP	10	-0.059386	-0.89884	0.4329			SUPT7L	10	-0.087624	-0.90385	0.24908
SGF29	10	-0.05777	-0.79299	0.4421			PBK	10	-0.087616	-1.1815	0.24908
ZC3H13	10	-0.057594	-0.66136	0.4421			AKAP1	10	-0.087474	-0.73502	0.25
UNKL	10	-0.057411	-0.55645	0.44301			PUM3	10	-0.086773	-1.1324	0.25184
CDK17	10	-0.056718	-0.49282	0.44393			ZMYM3	10	-0.086526	-1.1233	0.25643
RO60	10	-0.055646	-1.118	0.44945			SETD2	10	-0.08573	-0.72405	0.26011
ZNF711	10	-0.055556	-0.60139	0.44945			KDM8	10	-0.085338	-1.0966	0.26011
ZNF592	10	-0.055319	-0.50253	0.45221			KAT2A	10	-0.085037	-1.0523	0.26103
HP1BP3	10	-0.055262	-0.60369	0.45221			NOVA1	10	-0.084587	-0.78647	0.26103
TDG	10	-0.054711	-0.6007	0.45864			L3MBTL2	10	-0.084512	-1.0349	0.26195
TNP2	10	-0.054207	-0.63076	0.46415			RBM24	10	-0.08421	-1.1933	0.26471
PRR14	10	-0.053717	-0.46685	0.46599			PRKCB	10	-0.082741	-0.79876	0.27574
CUL5	10	-0.053516	-0.50322	0.46599			PAGR1	10	-0.082673	-1.3006	0.27574
APOBEC3F	10	-0.052441	-0.37638	0.47151			SHPRH	10	-0.081756	-0.97607	0.28125
SUGP2	10	-0.052004	-0.58185	0.47426			SIRT7	10	-0.081576	-0.57122	0.28309
MAP3K7	10	-0.051847	-0.49446	0.47426			SAFB2	10	-0.081436	-0.64048	0.28309
ASH1L	10	-0.051755	-0.36708	0.47794			CTCF	10	-0.080225	-0.81299	0.28768
PRMT10	10	-0.051233	-0.6868	0.48162			HNRNPA0	10	-0.079149	-1.6099	0.29412
CUL4A	10	-0.050731	-0.82343	0.48713			PCGF5	10	-0.077634	-1.0559	0.30147
AKAP1	10	-0.050441	-0.52772	0.48989			SUPT16H	10	-0.076887	-0.56757	0.30607
APOBEC3C	10	-0.049411	-0.30445	0.49816			MTHFSD	10	-0.076398	-0.88064	0.30699
USP15	10	-0.049239	-0.39106	0.49908			RBM18	10	-0.075722	-0.87906	0.31158
YTHDC1	10	-0.049009	-0.18537	0.50092			CDK17	10	-0.075295	-0.71944	0.31342
UBE2E1	10	-0.048952	-0.61844	0.50092			CHRAC1	10	-0.074072	-0.76953	0.32445
KAT6A	10	-0.048681	-0.48613	0.50276			BRWD3	10	-0.07404	-0.70586	0.32445
CBX2	10	-0.048437	-0.7722	0.5046			MBIP	10	-0.072539	-0.87975	0.33915
CPEB4	10	-0.048121	-0.60218	0.50551			CTBP1	10	-0.072428	-0.84277	0.34007
MARF1	10	-0.046338	-0.46982	0.5193			MAPKAPK3	10	-0.07176	-0.42928	0.34283
CUL4B	10	-0.046277	-0.29986	0.52022			AICDA	10	-0.071462	-0.68011	0.34375
CHAF1B	10	-0.045899	-0.42227	0.52206			ZC3H7B	10	-0.071425	-1.0531	0.34375
ZC3H7B	10	-0.045692	-0.89395	0.52298			RBM42	10	-0.070922	-0.83648	0.34651
DNMT3L	10	-0.045582	-0.6494	0.52298			ZNF711	10	-0.070845	-0.54459	0.34743
RING1	10	-0.045377	-0.45569	0.52298			ELAVL4	10	-0.070699	-1.4961	0.34743
RBM24	10	-0.045273	-0.50267	0.52298			TAF9	10	-0.069396	-0.6456	0.35386
EPC1	10	-0.044944	-0.44962	0.5239			YTHDF2	10	-0.069127	-0.69565	0.3557
UHRF1	10	-0.044591	-1.3817	0.52482			PPP5C	10	-0.068077	-0.49667	0.36397
NCOR2	10	-0.044552	-0.24756	0.52482			ASXL2	10	-0.068053	-0.77011	0.36397
NUFIP1	10	-0.043287	-0.58929	0.53585			UHMK1	10	-0.067966	-0.46581	0.36397
DPF2	10	-0.043219	-0.40172	0.53585			CDK3	10	-0.067866	-0.97406	0.36397
UBR2	10	-0.043195	-0.34051	0.53585			GRSF1	10	-0.067244	-0.57629	0.36673
PABPC1L2A	10	-0.042268	-0.53835	0.54136			MBNL3	10	-0.064311	-0.83271	0.38971
DTX3L	10	-0.042098	-0.72102	0.54136			FBRS	10	-0.063765	-0.96006	0.3943
ALYREF	10	-0.041481	-0.37695	0.54504			LARP6	10	-0.063388	-0.55847	0.39522
HDAC11	10	-0.041316	-0.32781	0.54596			GLYR1	10	-0.063093	-0.76668	0.3989
APBB1	10	-0.040627	-0.4657	0.55239			CUL4A	10	-0.060758	-0.67674	0.41544
ZC3H12B	10	-0.040604	-0.45442	0.55239			ZMAT5	10	-0.059815	-1.2488	0.42096
OGA	10	-0.040402	-0.26784	0.55331			YTHDF1	10	-0.05877	-0.84435	0.42555
RB1	10	-0.040061	-0.4273	0.55331			CHD1L	10	-0.058241	-0.42254	0.43015
CTR9	10	-0.039741	-0.37298	0.55515			RBM23	10	-0.058228	-0.43994	0.43015
ERBB4	10	-0.039357	-0.62077	0.55882			CDYL	10	-0.057909	-0.68801	0.4329
RBM47	10	-0.038704	-0.4561	0.56066			CARM1	10	-0.056338	-0.67196	0.4421
SART3	10	-0.038487	-0.24695	0.56342			PRDM13	10	-0.056206	-0.77205	0.4421
CDC73	10	-0.038384	-0.1968	0.5671			ATF2	10	-0.055526	-0.73816	0.44853
PABPC3	10	-0.037572	-0.47744	0.57077			SIRT2	10	-0.055354	-0.8123	0.45129
PRDM14	10	-0.03756	-0.52637	0.57077			SENP1	10	-0.054938	-0.35244	0.45404
SP140	10	-0.036986	-0.63576	0.57812			HAT1	10	-0.054745	-0.52947	0.45404
UBE2T	10	-0.036169	-0.30254	0.58456			ALKBH1	10	-0.053721	-0.44837	0.46415
TTC14	10	-0.036043	-0.38513	0.58456			MCM3AP	10	-0.053711	-0.21891	0.46415
SNRPB	10	-0.035441	-0.40124	0.59007			NSUN6	10	-0.05335	-0.69883	0.46415
SHPRH	10	-0.035115	-0.58903	0.59375			SRSF10	10	-0.051937	-0.54299	0.47335
PIWIL4	10	-0.034783	-0.20407	0.59559			GADD45A	10	-0.051042	-0.51745	0.47978
HMGN3	10	-0.034352	-0.32456	0.59926			JMJD1C	10	-0.051027	-0.38083	0.47978
KDM4B	10	-0.033508	-0.36803	0.6057			ANP32A	10	-0.05076	-0.45561	0.48346
SMARCAL1	10	-0.032574	-0.37979	0.61673			TFPT	10	-0.05073	-0.78497	0.48346
ACO1	10	-0.032311	-0.5384	0.61857			THUMPD1	10	-0.050657	-0.74443	0.48346
MBNL3	10	-0.032044	-0.47348	0.62132			SNRPB	10	-0.049508	-0.5662	0.48897
LSM7	10	-0.030473	-0.23388	0.63511			SATB1	10	-0.049092	-0.57988	0.49357
MTA1	10	-0.030226	-0.35183	0.63603			CHD8	10	-0.049009	-0.72437	0.49357
BICC1	10	-0.030098	-0.70865	0.63695			RCAN2	10	-0.048599	-0.49361	0.49632
TRIM28	10	-0.029849	-0.14784	0.63787			DPPA3	10	-0.047636	-0.31949	0.49908
PPP2CB	10	-0.029784	-0.51415	0.63879			PCGF6	10	-0.047468	-0.50999	0.5
RBM38	10	-0.028161	-0.48716	0.6489			UCHL5	10	-0.047414	-0.52413	0.50092
FUBP1	10	-0.027218	-0.3474	0.65441			SRSF11	10	-0.047212	-0.45867	0.50184
CDYL2	10	-0.026572	-0.29561	0.65901			MKRN1	10	-0.047085	-0.659	0.50368
MTF2	10	-0.025598	-0.24125	0.66452			HDAC11	10	-0.046528	-0.58122	0.50919
U2AF1	10	-0.023354	-0.17949	0.68199			PPP2CB	10	-0.045555	-0.48013	0.51379
APOBEC3B	10	-0.022404	-0.44813	0.68934			GSE1	10	-0.045515	-0.54282	0.51379
KDM2B	10	-0.021613	-0.13356	0.69577			CTBP2	10	-0.045112	-0.43059	0.51562
TAF7	10	-0.021521	-0.17996	0.69577			NCOR2	10	-0.044057	-0.20453	0.52665
MEN1	10	-0.02146	-0.22749	0.69577			KMT5C	10	-0.042283	-0.48325	0.54228
PRR3	10	-0.021289	-0.25964	0.69945			HP1BP3	10	-0.041516	-0.42355	0.54779
RBMS3	10	-0.020301	-0.21901	0.70864			HMGN2	10	-0.041035	-0.39592	0.55239
ZC3H4	10	-0.020206	-0.195	0.70956			SMARCA1	10	-0.039641	-0.35851	0.56066
PHC1	10	-0.019031	-0.3192	0.71507			HNRNPDL	10	-0.03944	-0.50852	0.56066
TAF8	10	-0.018681	-0.15377	0.71783			LARP1	10	-0.03921	-0.47717	0.5625
L3MBTL1	10	-0.018386	-0.17318	0.71967			BCOR	10	-0.037373	-0.36115	0.57261
RBM42	10	-0.018344	-0.17383	0.72059			SAP25	10	-0.037205	-0.46316	0.57445
PADI4	10	-0.018136	-0.44305	0.72243			MBD5	10	-0.037199	-0.33443	0.57537
DEK	10	-0.018091	-0.23701	0.72243			PHC3	10	-0.035755	-0.23267	0.58548
PRDM13	10	-0.017559	-0.21403	0.72335			SYNJ1	10	-0.035748	-0.58182	0.58548
CHD2	10	-0.017078	-0.19879	0.72518			SAP30	10	-0.035687	-0.2511	0.58548
SETDB2	10	-0.016527	-0.25459	0.72794			PAK2	10	-0.035608	-0.36185	0.58732
MTA2	10	-0.016451	-0.12667	0.72794			PRKAA1	10	-0.035167	-0.2821	0.59099
CCAR1	10	-0.013996	-0.18398	0.74357			ZFR2	10	-0.034839	-0.43597	0.59651
KDM5B	10	-0.01255	-0.15681	0.76195			DND1	10	-0.03412	-0.4465	0.59926
ZC3H7A	10	-0.012294	-0.089757	0.76379			MCRS1	10	-0.034024	-0.59428	0.60018
NAA60	10	-0.012288	-0.13367	0.76379			MLLT6	10	-0.034004	-0.42706	0.60018
SUZ12	10	-0.012189	-0.11812	0.76379			SP140	10	-0.033592	-0.39394	0.60386
NFYC	10	-0.01187	-0.087531	0.76562			BRMS1L	10	-0.032689	-0.3344	0.61213
METTL3	10	-0.011569	-0.13271	0.77022			DUS3L	10	-0.032526	-0.33439	0.61489
ELAVL2	10	-0.010984	-0.26637	0.77757			SUPT3H	10	-0.031516	-0.22393	0.62132
ATRX	10	-0.0104	-0.11728	0.78309			RBM15B	10	-0.031397	-0.51519	0.62132
HR	10	-0.010052	-0.11805	0.78493			SRSF4	10	-0.031333	-0.37586	0.62132
HNRNPA2B1	10	-0.0098119	-0.068909	0.78676			MSH6	10	-0.031224	-0.24465	0.62132
L3MBTL4	10	-0.0094181	-0.14404	0.79228			RING1	10	-0.031081	-0.15341	0.62224
LARP6	10	-0.009336	-0.084741	0.79228			PABPC5	10	-0.030859	-0.25504	0.62224
TRIM16	10	-0.0076552	-0.11076	0.80882			CDYL2	10	-0.030392	-0.3441	0.62592
HNRNPA3	10	-0.0075637	-0.063303	0.80882			DUSP1	10	-0.030349	-0.7606	0.62592
SLBP	10	-0.0068185	-0.082995	0.8171			HNRNPCL1	10	-0.030158	-0.29067	0.62684
SIRT2	10	-0.0067985	-0.13198	0.8171			EPC1	10	-0.029669	-0.30136	0.62776
SF3B4	10	-0.0064808	-0.087746	0.81893			DNMT3A	10	-0.029281	-0.38008	0.63051
PPP4R3A	10	-0.0061051	-0.086502	0.82077			EWSR1	10	-0.029258	-0.24364	0.63051
RAVER1	10	-0.0059712	-0.18161	0.82169			ASXL3	10	-0.029137	-0.24842	0.63143
NSD2	10	-0.005685	-0.076184	0.82445			HDGFL2	10	-0.02897	-0.17964	0.63143
ALKBH5	10	-0.0045501	-0.052079	0.82996			PRDM16	10	-0.028507	-0.2879	0.63603
CTBP2	10	-0.0034795	-0.036419	0.84007			ZNF638	10	-0.026854	-0.29402	0.64798
SLIRP	10	-0.002848	-0.02753	0.84191			SCML2	10	-0.026482	-0.79645	0.65074
PUM3	10	-0.0021547	-0.01762	0.84651			ZC3H13	10	-0.025979	-0.28695	0.65257
HSPA1A	10	-0.0020113	-0.048378	0.84651			PRDM5	10	-0.025583	-0.31742	0.65257
ZMAT5	10	-0.0017383	-0.024378	0.84835			HDAC5	10	-0.025568	-0.33742	0.65257
CDK3	10	-0.0013622	-0.026929	0.85294			UBE2E1	10	-0.025237	-0.32907	0.65901
TFDP1	10	-0.00098427	-0.013922	0.85386			PIWIL4	10	-0.024907	-0.23121	0.66176
TIA1	10	-0.00079311	-0.015881	0.8557			YBX2	10	-0.024037	-0.35776	0.66912
PTBP2	10	-0.00077319	-0.009592	0.8557			MLLT1	10	-0.023879	-0.27144	0.67096
PARP12	10	-0.00069156	-0.006524	0.85662			NUFIP1	10	-0.023609	-0.29494	0.67371
NCOR1	10	-0.00068515	-0.0055939	0.85662			MBNL2	10	-0.023243	-0.39646	0.67647
YTHDF1	10	-0.00015355	-0.0032001	0.86305			ASH1L	10	-0.023183	-0.19251	0.67647
NAP1L2	10	0.00034983	0.0039261	0.87132			PHC2	10	-0.022578	-0.26822	0.68382
PCGF2	10	0.00088859	0.010245	0.87592			KAT6B	10	-0.022438	-0.18967	0.68658
TEP1	10	0.00096818	0.0073433	0.87592			USP22	10	-0.02194	-0.17443	0.6921
USP3	10	0.0021811	0.017562	0.88879			CPEB2	10	-0.021342	-0.20745	0.69945
JMJD1C	10	0.0026544	0.023469	0.89246			SENP3	10	-0.020358	-0.38838	0.7068
PRKCB	10	0.0028293	0.051892	0.8943			HDAC9	10	-0.020013	-0.21261	0.70956
LIMK2	10	0.0029916	0.033121	0.89614			PRDM12	10	-0.019537	-0.17688	0.71415
ABRAXAS2	10	0.0030321	0.025239	0.89614			SETMAR	10	-0.019274	-0.15146	0.71691
SRSF12	10	0.0031607	0.03723	0.89614			SUGP1	10	-0.019207	-0.17424	0.71783
SLTM	10	0.003486	0.0356	0.89798			PAN3	10	-0.019179	-0.2119	0.71783
USP49	10	0.0036478	0.036207	0.89798			UHRF1	10	-0.019125	-0.48871	0.71783
BRWD3	10	0.0041687	0.047549	0.90349			SUZ12	10	-0.017724	-0.13494	0.72335
PABPC5	10	0.0048714	0.03465	0.90717			RO60	10	-0.01742	-0.35228	0.72702
PPARGC1B	10	0.0061287	0.1306	0.91268			AIRE	10	-0.016466	-0.19292	0.73438
TMEM63A	10	0.0070682	0.063077	0.91544			UBE2N	10	-0.016278	-0.118	0.73805
BRCC3	10	0.0074263	0.074857	0.9182			FTO	10	-0.015889	-0.2005	0.73989
ENOX1	10	0.0076066	0.075108	0.91912			ZMYND11	10	-0.014643	-0.23419	0.7546
SETD6	10	0.0085713	0.068682	0.92647			HIRIP3	10	-0.014497	-0.14568	0.75551
NBN	10	0.0086573	0.073285	0.92739			UTY	10	-0.014115	-0.18517	0.75735
ZC3H15	10	0.008981	0.077085	0.92923			FBRSL1	10	-0.013914	-0.38488	0.76011
THUMPD2	10	0.0093844	0.10883	0.93107			AURKC	10	-0.013628	-0.078749	0.76103
RBM3	10	0.010082	0.11185	0.93934			BRD8	10	-0.013621	-0.12737	0.76103
TAF1	10	0.010139	0.05524	0.93934			HDAC2	10	-0.013337	-0.18575	0.76379
NONO	10	0.010752	0.087611	0.94026			SETD3	10	-0.012731	-0.14554	0.76746
ATM	10	0.010806	0.12447	0.94118			ZRANB2	10	-0.011724	-0.18027	0.77757
PCGF5	10	0.01101	0.12404	0.94393			RBM33	10	-0.011537	-0.12778	0.78125
KDM1B	10	0.011098	0.13198	0.94393			BMI1	10	-0.011513	-0.14956	0.78217
RARA	10	0.01155	0.125	0.94945			SP100	10	-0.011268	-0.13052	0.78676
ENOX2	10	0.011817	0.21268	0.95037			EP300	10	-0.010928	-0.15628	0.7886
PCGF3	10	0.011843	0.20577	0.95037			LSM1	10	-0.010311	-0.11187	0.79044
NFRKB	10	0.012336	0.16334	0.95496			PHF13	10	-0.010136	-0.13782	0.7932
ZMYND11	10	0.012666	0.20375	0.9568			CELF5	10	-0.010111	-0.11884	0.7932
BAZ2B	10	0.013343	0.11927	0.95864			LARP1B	10	-0.0091113	-0.083913	0.80331
HNRNPK	10	0.014911	0.073022	0.97151			SRRT	10	-0.0078518	-0.058341	0.8125
KAT2A	10	0.015149	0.15745	0.97243			DAZAP1	10	-0.0076674	-0.14388	0.81526
RAD54B	10	0.015295	0.13549	0.97426			CHAF1B	10	-0.0075281	-0.060438	0.8171
BRD9	10	0.01533	0.15281	0.97426			HDAC6	10	-0.0068475	-0.082557	0.81893
SMARCA1	10	0.015396	0.19906	0.97426			MSL2	10	-0.0062054	-0.1362	0.82353
DPPA5	10	0.015462	0.22466	0.97518			CBX2	10	-0.0059126	-0.11348	0.82537
ZRSR2P1	3	0.016204	0.073663	0.99265			PARP2	10	-0.0056841	-0.049835	0.82812
PHC3	10	0.016397	0.27905	0.97978			SMARCC1	10	-0.0050532	-0.042219	0.83456
BABAM1	10	0.016792	0.16084	0.98254			RBM39	10	-0.0044949	-0.030652	0.8364
SETDB1	10	0.018144	0.16355	0.99265			TRIM16	10	-0.0037236	-0.046163	0.84559
PHF8	10	0.018599	0.25611	0.9954			TAF7	10	-0.0037199	-0.043456	0.84559
RBM33	10	0.018902	0.26251	0.99816			CXXC1	10	-0.0035414	-0.036104	0.84651
ARNTL	10	0.021077	0.19993	0.98621			RBM43	10	-0.0022335	-0.028692	0.85938
YY1	10	0.02176	0.21049	0.97978			PARP12	10	-0.0020806	-0.033997	0.85938
CIRBP	10	0.022505	0.18958	0.97518			ALKBH5	10	-0.001526	-0.014398	0.86029
ZRSR2	10	0.023098	0.15165	0.96967			ARID1B	10	-0.0014315	-0.020175	0.86029
DUSP1	10	0.024655	0.51183	0.9568			RC3H1	10	-0.00080173	-0.0053898	0.86581
RBM23	10	0.024962	0.22658	0.95588			HSPA1A	10	-0.00042509	-0.0075882	0.86673
FOXA1	10	0.027087	0.23304	0.94301			PRDM14	10	-0.00021714	-0.0020123	0.86673
TSSK6	10	0.027778	0.27182	0.93566			SART3	10	-2.422e-05	-0.00020618	0.86673
BMI1	10	0.027916	0.30695	0.93382			CIR1	10	0.00024287	0.0034664	0.87132
ARID1B	10	0.028638	0.42116	0.93199			RBMS3	10	0.00082187	0.011007	0.87868
ATF2	10	0.029143	0.27739	0.92831			LENG9	10	0.0010149	0.016392	0.88327
KDM4C	10	0.029399	0.36675	0.92831			USP11	10	0.00123	0.013196	0.88603
ZC3H14	10	0.029455	0.35317	0.92831			SMARCAL1	10	0.001346	0.013092	0.88695
DND1	10	0.029565	0.28643	0.92831			NFYC	10	0.0020229	0.019871	0.89246
DNMT3B	10	0.029618	0.45284	0.92647			RC3H2	10	0.002498	0.018907	0.89614
PARN	10	0.030026	0.38398	0.92188			ZRANB3	10	0.0027545	0.03498	0.89798
GSE1	10	0.030055	0.39336	0.92188			JARID2	10	0.0028443	0.026982	0.8989
ZC3H8	10	0.031336	0.24797	0.91268			TAF8	10	0.003101	0.037366	0.90074
EXOSC1	10	0.032948	0.33474	0.90257			DR1	10	0.0031656	0.039858	0.90074
CBX7	10	0.033755	0.4281	0.8943			TP53BP1	10	0.0035537	0.029722	0.90717
ASF1A	10	0.034264	0.31486	0.88971			APOBEC2	10	0.0038548	0.047126	0.91085
PPP4R3B	10	0.034661	0.4115	0.88695			NUP42	10	0.0038568	0.036821	0.91085
PHC2	10	0.03513	0.35628	0.88419			PHC1	10	0.0039318	0.093823	0.91176
CHD3	10	0.035174	0.49753	0.88327			DTX3L	10	0.0041032	0.038252	0.91176
BOLL	10	0.035653	0.34284	0.8796			CHERP	10	0.0045978	0.026125	0.91912
SETD7	10	0.036214	0.27947	0.87684			HNRNPH1	10	0.0053089	0.10501	0.92831
DKC1	10	0.036367	0.36816	0.87684			SREK1	10	0.0057116	0.063647	0.92923
MLLT6	10	0.036865	0.43659	0.87132			ATXN7	10	0.0057247	0.0537	0.92923
FBRS	10	0.037649	0.54053	0.85754			CHUK	10	0.0057517	0.046752	0.92923
PARP10	10	0.037801	0.49437	0.8557			SMYD3	10	0.0060025	0.093455	0.9329
YWHAB	10	0.038216	0.32395	0.85294			MGA	10	0.0069491	0.062853	0.94026
FMR1	10	0.038367	0.29154	0.8511			PPP4R3A	10	0.0070352	0.12955	0.9421
HNRNPA1L2	10	0.038782	0.41014	0.85018			EXOSC5	10	0.0072022	0.067475	0.9421
RBM34	10	0.038886	0.52485	0.84835			KDM5B	10	0.0075513	0.070755	0.94393
RBMY1F	3	0.039222	0.64889	0.91085			GFI1B	10	0.0084382	0.084949	0.95312
GADD45A	10	0.039803	0.69839	0.84743			RBM41	10	0.0085658	0.10165	0.95404
APOBEC2	10	0.040721	0.53671	0.84007			TLE1	10	0.008918	0.10203	0.95772
JADE1	10	0.041211	0.48368	0.83824			NAP1L4	10	0.0091246	0.09329	0.95956
HDAC6	10	0.041638	0.39317	0.83272			INO80E	10	0.0091452	0.053993	0.95956
IKZF1	10	0.041897	0.51274	0.83088			RNF8	10	0.0092307	0.059274	0.96048
YBX2	10	0.041897	0.45973	0.83088			SETD6	10	0.0097639	0.080119	0.97243
MCTS1	10	0.042633	0.34402	0.82996			PRKAB2	10	0.010064	0.085368	0.9761
BRMS1L	10	0.042951	0.52543	0.82721			PRMT6	10	0.010212	0.15241	0.97794
LARP1	10	0.044052	0.59237	0.81985			NONO	10	0.010283	0.077002	0.97794
STK10	10	0.044094	0.50086	0.81893			MBD6	10	0.010308	0.21211	0.97794
DR1	10	0.044965	0.35973	0.80882			HNRNPA2B1	10	0.010376	0.11355	0.97978
RTCB	10	0.04519	0.45276	0.80699			ING4	10	0.01109	0.083151	0.98713
HMGN4	10	0.045373	0.53788	0.80515			RIOX1	10	0.012784	0.12095	0.99632
RBMY1A1	8	0.045403	0.67375	0.83088			PABPC3	10	0.013526	0.10001	0.99173
TADA3	10	0.045509	0.71019	0.80423			MEAF6	10	0.013747	0.098456	0.98989
TFPT	10	0.046271	0.62251	0.79871			PRMT2	10	0.014226	0.18132	0.98897
NOVA1	10	0.047261	0.38882	0.7932			SRSF9	10	0.014242	0.15536	0.98805
PRDM7	10	0.047494	0.3062	0.79136			ZCRB1	10	0.014838	0.12145	0.98438
RBM20	10	0.047923	0.65965	0.78952			SFSWAP	10	0.014991	0.14009	0.98346
SAP25	10	0.048667	0.55154	0.78125			EZH1	10	0.014992	0.14982	0.98346
SMYD2	10	0.048966	0.52898	0.77757			THUMPD2	10	0.016191	0.2018	0.96875
CELF6	10	0.049035	0.59341	0.77757			HNRNPK	10	0.016503	0.14028	0.96507
PABPC1L	10	0.049057	0.58269	0.77665			EIF2D	10	0.017238	0.12654	0.96232
PCGF6	10	0.049688	0.37404	0.77482			SFMBT2	10	0.018052	0.22184	0.95496
MTHFSD	10	0.04972	0.66121	0.77482			HTATSF1	10	0.018237	0.17121	0.95496
ING4	10	0.04986	0.57081	0.7739			ZNF541	10	0.018425	0.27364	0.95496
USP17L2	10	0.050491	0.75448	0.76746			ERCC6	10	0.019645	0.2551	0.94301
ZGPAT	10	0.050537	0.479	0.76746			PCGF2	10	0.020066	0.27125	0.93842
QKI	10	0.051198	0.77039	0.75919			EXOSC1	10	0.020159	0.20781	0.93842
DAZL	10	0.051601	0.34817	0.75735			RBM22	10	0.020858	0.16748	0.93015
SUGP1	10	0.051611	0.40256	0.75735			ALKBH8	10	0.021156	0.24356	0.92831
YTHDF3	10	0.053075	0.71253	0.74632			ZC3H7A	10	0.021295	0.13074	0.92831
SRCAP	10	0.053269	0.56203	0.74449			BRD9	10	0.021348	0.26084	0.92739
USP44	10	0.053521	0.56925	0.74265			TAF1	10	0.021688	0.085975	0.92004
PPP1CC	10	0.053776	0.42355	0.74081			RBM46	10	0.021854	0.24079	0.91912
MAP3K20	10	0.053896	0.45191	0.73805			TYW5	10	0.022851	0.29488	0.91176
YTHDF2	10	0.054173	0.52889	0.73621			BRD1	10	0.022905	0.45386	0.91176
SAMD14	10	0.05494	1.4272	0.73162			SETD7	10	0.023261	0.14811	0.91085
KANSL2	10	0.05502	0.65164	0.72978			SRSF2	10	0.023275	0.17855	0.91085
PRKAB2	10	0.055458	0.78516	0.7261			TTC14	10	0.023281	0.30286	0.91085
NSD1	10	0.056859	0.5255	0.71875			PPARGC1A	10	0.023537	0.13262	0.91085
PHF10	10	0.058032	0.45806	0.71048			PHF20L1	10	0.023635	0.19096	0.91085
MYO1C	10	0.058304	0.8252	0.70772			SMYD2	10	0.023679	0.22699	0.91085
DAZ1	10	0.058364	1.8422	0.7068			PWWP3A	10	0.024058	0.33308	0.90717
PPM1D	10	0.059269	0.44601	0.69761			ZC3HAV1L	10	0.024217	0.34601	0.90349
KDM3A	10	0.059583	0.43448	0.69301			BRCC3	10	0.02467	0.2439	0.89706
PARP2	10	0.060202	0.51608	0.69118			ZMYND8	10	0.025307	0.24948	0.89062
ZBTB7C	10	0.060617	0.5506	0.68842			KDM4B	10	0.025517	0.28242	0.88971
NEK9	10	0.061228	0.4357	0.68015			DAPK3	10	0.025532	0.16748	0.88971
DAPK3	10	0.061265	0.46525	0.68015			PARP10	10	0.025634	0.25035	0.88787
FTO	10	0.061322	0.96369	0.68015			RAI1	10	0.02571	0.1833	0.88603
EXOSC7	10	0.061492	0.62611	0.67739			PHF10	10	0.025768	0.25562	0.88603
HLCS	10	0.061624	1.104	0.67555			TDG	10	0.025918	0.30624	0.88235
ZMYM3	10	0.062064	0.63488	0.67188			PKN1	10	0.026289	0.26491	0.87592
DPPA3	10	0.062216	0.75187	0.67188			NCL	10	0.026535	0.2431	0.87316
ALKBH8	10	0.062355	0.67933	0.67096			PHF19	10	0.027153	0.38095	0.86673
ELAVL4	10	0.062392	1.0352	0.67096			MEN1	10	0.02824	0.4985	0.85754
MKRN3	10	0.062474	0.94692	0.67096			TIPARP	10	0.028839	0.23318	0.84926
HDAC5	10	0.062716	0.7934	0.67096			PRDM1	10	0.028957	0.45341	0.84835
HNRNPAB	10	0.062804	0.75518	0.67004			USP44	10	0.029315	0.33629	0.84651
HMG20B	10	0.063332	0.66479	0.6682			MAP3K20	10	0.029387	0.30415	0.84651
KMT2E	10	0.063487	0.39836	0.66728			UNKL	10	0.029956	0.48027	0.83915
KDM8	10	0.063679	1.0254	0.6636			RBM3	10	0.030431	0.51234	0.83088
SCML4	10	0.063756	0.8311	0.6636			TMEM63A	10	0.0306	0.28698	0.83088
PRKCD	10	0.063952	0.97722	0.66176			RBM38	10	0.031275	0.33867	0.82629
SAFB2	10	0.064442	0.82208	0.65625			PRKAB1	10	0.031956	0.32413	0.82353
NSD3	10	0.064586	0.63136	0.65533			ZNF74	10	0.032764	0.22921	0.81618
TYW5	10	0.064608	1.045	0.65533			ANP32E	10	0.033525	0.30292	0.81158
KHDRBS2	10	0.064629	0.50294	0.65533			SCML4	10	0.033752	0.43747	0.80882
SRSF11	10	0.064744	0.42315	0.65349			MECP2	10	0.034014	0.869	0.80515
EID2	10	0.064855	0.89062	0.65349			TEP1	10	0.034693	0.35757	0.80147
CHD1L	10	0.064974	0.8556	0.65349			SFMBT1	10	0.035673	0.50511	0.7932
ZC3H12C	10	0.065467	0.85641	0.64982			TET1	10	0.035701	0.33746	0.7932
JDP2	10	0.065915	1.6918	0.6489			ZC3H12C	10	0.035794	0.29414	0.7932
SAMD4A	10	0.065987	0.64358	0.6489			STK10	10	0.035797	0.51135	0.7932
SIRT3	10	0.066093	1.018	0.6489			GSK3B	10	0.036204	0.44531	0.7886
CDY2A	10	0.066889	1.0212	0.64246			SETD1B	10	0.037152	0.2413	0.77849
RBFOX2	10	0.067334	1.3408	0.64062			SMYD4	10	0.037445	0.48513	0.77757
SMYD4	10	0.067605	1.1011	0.63879			KAT6A	10	0.037536	0.51673	0.77574
ING2	10	0.068114	0.67315	0.63787			KDM4C	10	0.037888	0.4379	0.77114
MEX3D	10	0.068193	0.90439	0.63695			DOT1L	10	0.038178	0.77766	0.7693
CIR1	10	0.068262	0.56211	0.63603			PABPC1L	10	0.0382	0.41659	0.7693
SFMBT2	10	0.068558	0.82235	0.63511			PARP3	10	0.038998	0.70072	0.76562
LSM1	10	0.068622	0.71549	0.63327			JADE3	10	0.039718	0.54088	0.76011
RAG1	10	0.068649	0.784	0.63327			ZMYM2	10	0.039805	0.23005	0.76011
RC3H2	10	0.068987	0.6898	0.62868			TDRD3	10	0.03982	0.27278	0.76011
HMGN5	10	0.069701	0.54547	0.62408			MRGBP	10	0.040885	0.47816	0.75276
MECP2	10	0.069722	0.89882	0.62408			CDK5	10	0.040905	0.44575	0.75276
NSUN6	10	0.069753	0.64502	0.62408			BRCA1	10	0.041352	0.34186	0.75
SF3B1	10	0.069924	0.61106	0.62316			L3MBTL1	10	0.041559	0.52678	0.74816
EIF2D	10	0.070699	0.7163	0.61765			HLTF	10	0.041625	0.40939	0.74816
EYA3	10	0.071983	0.78695	0.60386			RBMXL1	10	0.04217	0.37535	0.73989
PRDM16	10	0.072178	0.74756	0.60202			ZC3H12A	10	0.042424	0.52522	0.73897
SYNJ1	10	0.072394	1.0268	0.60202			RBFOX1	10	0.042719	0.48723	0.73713
ZC3HAV1L	10	0.072438	0.73482	0.6011			ASXL1	10	0.042802	0.4863	0.73713
HNRNPCL1	10	0.073708	0.49179	0.59283			YTHDC2	10	0.043008	0.46801	0.73621
ZC3H6	10	0.073745	0.78628	0.59283			ZC3H12B	10	0.043188	0.47946	0.73529
PRDM2	10	0.07472	0.60143	0.59007			ZFP36	10	0.043683	0.40058	0.73346
MORF4L1	10	0.074876	0.80464	0.58915			BOLL	10	0.04376	0.39599	0.73346
SUPT3H	10	0.074956	0.5705	0.58915			APEX1	10	0.043858	0.44753	0.73346
BRD7	10	0.07621	0.44546	0.57904			UBN1	10	0.043932	0.51032	0.73346
CIT	10	0.076648	0.49358	0.57445			RB1	10	0.044201	0.42301	0.7307
MSL2	10	0.077922	0.71119	0.56893			NPM1	10	0.04448	0.36509	0.72794
ANP32E	10	0.078208	0.89729	0.5671			RAVER1	10	0.044802	0.62377	0.72426
PARP3	10	0.07883	1.014	0.56434			CARHSP1	10	0.044813	0.79134	0.72426
SAP30L	10	0.079294	0.90368	0.5625			HNRNPA1	10	0.044843	0.3163	0.72426
NAP1L4	10	0.079806	0.75776	0.56158			SLBP	10	0.045212	0.38107	0.72151
NPM1	10	0.080146	0.77127	0.55882			KDM4E	10	0.045372	0.43277	0.72151
PRDM1	10	0.080195	1.1716	0.55882			YTHDC1	10	0.045768	0.29706	0.71875
SIRT5	10	0.080535	0.49331	0.55607			KIN	10	0.046282	0.29318	0.71415
PRKAB1	10	0.080678	0.79462	0.55515			G3BP2	10	0.04701	0.48442	0.7068
PHF20	10	0.080879	1.1835	0.55423			PHF12	10	0.047859	0.40278	0.70312
MSI2	10	0.082213	1.0195	0.54596			RTCB	10	0.048341	0.57611	0.69393
PHF13	10	0.082271	0.66831	0.54412			TRA2B	10	0.048793	0.41524	0.68658
EYA4	10	0.082324	0.97487	0.54412			YWHAZ	10	0.04919	0.40802	0.68474
TIPARP	10	0.082394	0.53007	0.54412			THUMPD3	10	0.049309	0.4335	0.6829
KIN	10	0.082661	0.56458	0.54412			ZBTB7C	10	0.049595	0.45615	0.6829
NCOA2	10	0.082688	0.94068	0.54412			RNF2	10	0.049827	0.4499	0.6829
SENP3	10	0.082742	1.0282	0.54412			ZC3H15	10	0.050012	0.39873	0.68015
PTBP1	10	0.082983	0.63663	0.53952			HMGN4	10	0.050072	0.75923	0.68015
KMT2A	10	0.083885	0.71733	0.53309			TAF1L	10	0.050148	0.56745	0.68015
ATXN7	10	0.083989	0.8442	0.53309			PRKCD	10	0.050344	0.72894	0.67923
ING1	10	0.084352	1.0094	0.53309			MINA	10	0.051096	0.53206	0.67371
TARDBP	10	0.08443	0.81822	0.53217			KDM4A	10	0.051178	0.28912	0.67279
TAF9B	10	0.084549	0.92667	0.53125			RBM27	10	0.051192	1.0888	0.67279
LARP4	10	0.08497	0.99548	0.52849			TRMT1	10	0.051562	0.70192	0.67096
NAP1L1	10	0.08512	0.89119	0.52757			RBMY1A1	8	0.051708	0.80601	0.68934
GRSF1	10	0.085404	0.77905	0.52298			WDR77	10	0.051739	0.53267	0.67004
BCORL1	10	0.085568	0.83608	0.52298			YTHDF3	10	0.052243	0.56153	0.66544
TLR2	10	0.086354	0.67136	0.51838			NSD1	10	0.052701	0.5613	0.66268
EZH1	10	0.086523	0.81835	0.51654			KAT2B	10	0.053183	1.1867	0.65993
PRDM4	10	0.086986	0.90828	0.51103			KANSL2	10	0.053499	0.56618	0.65349
CSTF2T	10	0.08699	1.0541	0.51103			NFYB	10	0.053933	0.38087	0.65074
PKN1	10	0.087184	0.79251	0.50827			CLOCK	10	0.055861	0.58638	0.63695
CELF4	10	0.088281	1.6946	0.50643			GADD45B	10	0.055949	0.55974	0.63603
PUF60	10	0.088323	0.57785	0.50643			CUL5	10	0.056307	0.46291	0.63143
PWWP3A	10	0.088743	1.4587	0.50368			APOBEC3H	10	0.056342	0.82257	0.63051
TRIM24	10	0.088765	0.49276	0.50368			DNMT3B	10	0.056461	0.71573	0.63051
PPP5C	10	0.088807	0.64817	0.50368			YAF2	10	0.056552	0.68946	0.62868
RBMX	10	0.08917	0.71301	0.50368			TAF9B	10	0.056643	0.77882	0.62868
CBX3	10	0.089698	1.1317	0.50276			PADI2	10	0.057611	1.0361	0.61949
AURKC	10	0.089884	0.69865	0.50184			TLR2	10	0.057752	0.48626	0.61765
MSI1	10	0.090245	0.86325	0.50092			TET2	10	0.058043	0.54104	0.61673
PUM1	10	0.090811	0.86491	0.49816			TDRD7	10	0.058101	0.57867	0.61673
SETMAR	10	0.091228	0.98537	0.49724			PET117	10	0.058988	0.8316	0.61305
CDK5	10	0.091693	1.1869	0.49357			CPEB3	10	0.059578	0.83614	0.61029
HSPA1B	5	0.092408	0.71257	0.62316			ZHX1	10	0.059608	0.71593	0.61029
RBM18	10	0.092997	1.7478	0.48346			IGF2BP1	10	0.059796	0.71298	0.60846
CTCFL	10	0.093016	1.2867	0.48254			MOV10L1	10	0.061396	0.64077	0.6011
BRD1	10	0.093337	0.774	0.48162			RNPS1	10	0.0614	0.52626	0.6011
ZNHIT1	10	0.093613	1.2705	0.4807			ZC3HAV1	10	0.06146	0.56815	0.60018
HAT1	10	0.093664	0.87815	0.4807			RPS6KA4	10	0.061531	0.57225	0.60018
ZMYM2	10	0.0943	0.7826	0.47702			CBX1	10	0.061756	0.72953	0.59559
HNRNPA1	10	0.094858	0.65548	0.47518			SIRT3	10	0.062258	0.70434	0.59099
TET2	10	0.094967	0.96891	0.47518			NCBP3	10	0.063272	0.41915	0.58548
PHF19	10	0.095234	1.1322	0.47426			AURKA	10	0.063459	0.26868	0.58364
FUS	10	0.095707	0.94854	0.47151			TOP2B	10	0.063572	1.0971	0.58364
CHERP	10	0.096203	0.92117	0.46599			UNK	10	0.063946	1.1723	0.57904
PRKAG3	10	0.096391	1.0038	0.46507			PCGF3	10	0.0641	0.90934	0.57904
PCBP2	10	0.097007	1.578	0.45956			PRKCA	10	0.064582	0.52512	0.56801
ZC3HAV1	10	0.097246	0.95688	0.45588			EID1	10	0.064815	0.71959	0.56618
SRSF8	10	0.097641	0.87233	0.45496			KDM5D	10	0.064842	0.73834	0.56618
PARP14	10	0.09773	0.9026	0.45496			MSL3	10	0.064879	0.68861	0.56618
CXXC1	10	0.097764	0.7186	0.45404			HDAC10	10	0.06506	0.97956	0.56618
TRIM27	10	0.097848	1.2716	0.45404			APOBEC3B	10	0.066332	0.73518	0.55239
RBMXL3	10	0.098222	1.1463	0.45037			LARP4	10	0.06688	0.65343	0.54596
SCML2	10	0.098643	1.3789	0.44577			ZNHIT1	10	0.067517	1.0758	0.5386
APOBEC3G	10	0.099254	0.94166	0.4421			SMYD1	10	0.067652	0.51368	0.53768
TET1	10	0.099371	1.1693	0.44026			GTF3C4	10	0.067817	0.42891	0.53676
SMYD1	10	0.099613	0.89278	0.43934			SETDB1	10	0.068093	0.61436	0.53676
TRMT2A	10	0.10007	0.97976	0.43474			JADE1	10	0.068106	0.5787	0.53676
SRRM1	10	0.10063	0.7647	0.4329			SATB2	10	0.068464	0.92547	0.53309
RBM44	10	0.10091	0.66356	0.42831			RBFOX2	10	0.068887	0.88898	0.52941
CPEB2	10	0.10109	0.91009	0.42831			PUM2	10	0.069051	0.94984	0.52849
UHMK1	10	0.10151	1.4856	0.42555			CSTF2T	10	0.069515	1.4393	0.52482
JADE3	10	0.10199	0.89719	0.42096			CUL4B	10	0.069781	0.54107	0.52298
RBM12B	10	0.10411	1.1689	0.41268			RBM12	10	0.069845	1.0718	0.52298
PPP4R2	10	0.10451	0.60593	0.40901			TRIM27	10	0.070125	0.96527	0.52022
SMARCD1	10	0.10468	0.82381	0.40809			METTL3	10	0.07048	0.56191	0.51838
LARP1B	10	0.10535	1.076	0.40349			PUF60	10	0.070691	0.37082	0.51562
MTA3	10	0.10574	0.82218	0.40074			PUM1	10	0.070746	0.98154	0.51471
MKRN1	10	0.10596	1.6843	0.39798			SAMD14	10	0.071756	0.92248	0.5046
ENY2	10	0.10655	1.0086	0.39614			FUBP1	10	0.072166	0.51518	0.50276
SIRT7	10	0.10659	0.88083	0.39614			MYO1C	10	0.072369	1.0412	0.50092
EMSY	10	0.10702	1.2012	0.39522			RAG1	10	0.072853	0.74573	0.49816
CLOCK	10	0.10709	1.1928	0.3943			L3MBTL4	10	0.073007	0.5762	0.49816
TRA2B	10	0.10735	0.98718	0.3943			DGKQ	10	0.073078	0.58447	0.49816
MBIP	10	0.10837	0.86879	0.38787			BRWD1	10	0.073251	1.1257	0.49816
MBTD1	10	0.10855	1.1435	0.38787			SRSF3	10	0.073322	0.63058	0.49816
KDM1A	10	0.10891	0.81394	0.38603			BICC1	10	0.073733	1.5901	0.4954
CARM1	10	0.10982	1.1616	0.38235			LIMK2	10	0.073807	0.94049	0.4954
PNPT1	10	0.11	0.99171	0.3796			DKC1	10	0.074031	0.65501	0.49449
DUS3L	10	0.11032	1.0043	0.37684			INO80C	10	0.074726	0.8057	0.48713
USP11	10	0.11061	0.9975	0.37592			RBM14	10	0.07475	0.3231	0.48713
PCBP1	10	0.11136	1.013	0.37408			CLNS1A	10	0.075097	0.60257	0.48621
LENG9	10	0.11137	1.0969	0.37408			JDP2	10	0.075163	1.0563	0.48621
PHF14	10	0.11226	1.711	0.36765			PADI1	10	0.075389	0.86489	0.48346
CDY1	10	0.11259	1.715	0.36673			BAHD1	10	0.075999	1.1821	0.4807
NPM2	10	0.11332	0.95648	0.36489			NOVA2	10	0.076321	0.93148	0.47518
RRP8	10	0.11338	1.137	0.36305			ING1	10	0.07661	1.232	0.47518
G3BP2	10	0.11378	1.3722	0.36029			CBX7	10	0.078004	0.7243	0.46232
ZFR2	10	0.11481	1.5252	0.3557			BANP	10	0.078327	0.63529	0.46048
UPF3B	10	0.11562	0.59451	0.35294			KDM1A	10	0.078495	0.63061	0.45864
MYEF2	10	0.11576	1.3315	0.35294			ZC3H8	10	0.078906	1.0239	0.4568
ATAD2B	10	0.11594	0.93686	0.35202			APOBEC1	10	0.079225	0.80225	0.4568
TOP2B	10	0.1162	1.3924	0.34926			RBM34	10	0.079463	0.67203	0.45588
PRDM12	10	0.11641	1.2162	0.34835			KMT2A	10	0.079952	0.78752	0.45221
HNRNPL	10	0.11686	1.2532	0.34835			SRSF5	10	0.080145	0.87759	0.45129
MBD5	10	0.1173	1.0573	0.34559			PADI4	10	0.080458	0.84516	0.44853
MAP3K8	10	0.11732	1.0102	0.34559			ZRSR2	10	0.08069	0.72725	0.44761
ZNF541	10	0.11755	1.7615	0.34283			IGF2BP2	10	0.080997	0.88081	0.4421
WDR82	10	0.11781	1.4658	0.34007			CHD5	10	0.08123	0.69448	0.4375
TAF3	10	0.11853	0.987	0.33364			BRD2	10	0.081274	0.88325	0.4375
SYNCRIP	10	0.1191	0.96558	0.33088			IKZF1	10	0.081326	1.2429	0.4375
CHD9	10	0.11919	1.13	0.33088			PABPC4	10	0.082025	0.73788	0.4329
PRDM5	10	0.12013	1.2543	0.32629			HNRNPLL	10	0.082064	1.0972	0.4329
KMT5C	10	0.12075	1.0249	0.31985			ACTR5	10	0.082426	0.85204	0.43107
LIN28B	10	0.12152	0.99852	0.31526			PRDM11	10	0.083766	0.79794	0.42555
ZRANB3	10	0.12232	1.0788	0.31342			PHF14	10	0.083831	1.4397	0.42371
RBM41	10	0.12253	1.0414	0.31066			TRIM24	10	0.083848	0.48218	0.42371
HCFC2	10	0.12316	1.29	0.3079			RBMX	10	0.083926	0.74962	0.42279
PBK	10	0.12392	1.2779	0.30331			SIRT5	10	0.084072	0.35735	0.42096
BRD8	10	0.12395	1.1401	0.30331			RBM11	10	0.08411	1.1733	0.41912
PADI3	10	0.12416	1.8216	0.30331			NBN	10	0.084292	0.64729	0.41728
HNRNPA0	10	0.12428	1.9578	0.30239			GATAD2A	10	0.084789	0.71666	0.4136
GTF3A	10	0.12482	1.103	0.30147			CELF6	10	0.0848	0.55401	0.41268
ZC3H12D	10	0.12522	1.488	0.30055			SAP30L	10	0.084834	1.0221	0.41268
CPEB1	10	0.12577	1.2112	0.29871			CHAF1A	10	0.084976	0.66282	0.41085
HMGN2	10	0.12605	1.1285	0.29688			CSNK2A1	10	0.085552	0.96184	0.40809
PRMT8	10	0.12608	1.4961	0.29688			USP36	10	0.085837	0.79687	0.40533
UBE2N	10	0.12626	0.87187	0.29504			CBX3	10	0.085883	0.91935	0.40533
GLYR1	10	0.12639	1.8372	0.29412			SIN3A	10	0.086351	1.0898	0.39706
MBD1	10	0.12726	1.4179	0.29044			SRSF6	10	0.086654	0.60605	0.39706
PHF12	10	0.12733	1.1502	0.29044			SCAF4	10	0.087198	0.84892	0.39614
EID1	10	0.12763	1.1998	0.28952			TET3	10	0.087785	0.99229	0.39338
SFSWAP	10	0.12785	1.5252	0.2886			DHX57	10	0.087793	0.77127	0.39338
CARHSP1	10	0.12786	1.4353	0.2886			ATN1	10	0.087952	0.86915	0.39338
HDAC1	10	0.12868	0.91945	0.28493			PRDM4	10	0.088089	0.98867	0.39338
CELF3	10	0.12879	1.6251	0.28401			PPM1D	10	0.088619	0.77349	0.38787
SYNJ2	10	0.12882	1.1914	0.28309			ATM	10	0.088781	0.82299	0.38603
ZMYND8	10	0.12891	1.4095	0.28309			USP17L2	10	0.089	1.0656	0.38235
NCBP3	10	0.12893	0.92808	0.28309			ARRB1	10	0.089003	0.89214	0.38235
SIN3A	10	0.12899	0.95849	0.28217			SMARCD1	10	0.089359	0.57673	0.38051
ACTR5	10	0.1291	1.3664	0.28217			SRSF8	10	0.089658	0.89082	0.38051
UNK	10	0.12966	1.6857	0.28125			APOBEC3A	10	0.090427	1.1336	0.37592
BRPF1	10	0.13033	1.9866	0.27757			SLTM	10	0.090483	0.80636	0.37592
SMYD3	10	0.13099	1.1976	0.27482			SAMD4A	10	0.091354	0.81983	0.3704
KAT6B	10	0.13163	1.25	0.27298			MAP3K8	10	0.091542	0.87972	0.3704
TRMT1	10	0.13177	1.333	0.27206			TFDP1	10	0.091628	1.0464	0.3704
ASXL1	10	0.13192	1.3508	0.27022			KMT2E	10	0.092134	0.76969	0.36857
CDK1	10	0.13209	0.70739	0.27022			MAZ	10	0.092468	0.95352	0.36581
LEO1	10	0.13219	1.2629	0.27022			YWHAE	10	0.092647	0.83759	0.36397
RNF2	10	0.13326	1.3725	0.26654			HELLS	10	0.092762	0.86748	0.36397
CECR2	10	0.13345	1.52	0.26562			BAZ2B	10	0.092814	0.71148	0.36397
PRMT6	10	0.13354	1.4813	0.26562			LEO1	10	0.093167	0.63893	0.35938
MEAF6	10	0.13371	1.1441	0.26562			TRMT1L	10	0.093788	1.8411	0.3557
CPSF6	10	0.13427	0.85104	0.26562			ASF1B	10	0.094098	0.68967	0.35478
SMARCD2	10	0.13592	1.6161	0.26103			SS18L1	10	0.095026	1.3314	0.35294
PAN3	10	0.13667	1.143	0.25827			ZBTB16	10	0.095474	1.1313	0.34926
BANP	10	0.13712	1.4704	0.25735			JMJD6	10	0.095965	1.0433	0.34835
RALY	10	0.13724	1.2508	0.25735			ZC3H6	10	0.096294	0.76368	0.34651
TLE4	10	0.13733	1.2107	0.25735			ZC3H11A	10	0.096642	0.65485	0.34375
CHRAC1	10	0.13782	1.4022	0.25643			USP46	10	0.097763	1.1883	0.33548
RBM14	10	0.13799	0.64932	0.25643			TRA2A	10	0.098545	0.67386	0.33272
EIF4H	10	0.13835	1.8445	0.25184			DEK	10	0.099193	1.477	0.32445
SMARCD3	10	0.1386	1.1009	0.25184			MSI2	10	0.0992	0.82985	0.32445
DDX21	10	0.13874	0.87635	0.25184			EYA2	10	0.099694	0.94926	0.32169
PABPC4L	10	0.13875	1.6975	0.25184			DPPA5	10	0.10048	1.425	0.31893
KAT8	10	0.13904	1.1983	0.25092			L3MBTL3	10	0.10058	1.0437	0.31801
KDM7A	10	0.13917	1.4136	0.25			CDY2A	10	0.10064	1.4239	0.31801
DGKQ	10	0.13917	1.0383	0.25			PTBP3	10	0.1007	1.4449	0.3171
BRPF3	10	0.13934	1.74	0.25			SNRPN	10	0.10137	1.3915	0.31342
KDM5D	10	0.13962	1.5246	0.24632			CECR2	10	0.10152	0.98867	0.3125
HNRNPR	10	0.13996	1.136	0.24449			SRSF12	10	0.10234	1.1785	0.30515
CHAF1A	10	0.14054	1.5778	0.24265			PABPN1L	10	0.10242	1.2036	0.30423
DNMT3A	10	0.1406	1.392	0.24265			PARN	10	0.10251	1.2528	0.30423
NFYB	10	0.14115	0.75423	0.23989			MEX3D	10	0.10265	0.69219	0.30423
DHX8	10	0.14122	0.74467	0.23989			CBX4	10	0.10265	1.047	0.30423
SNRPE	10	0.14132	0.72357	0.23897			DAZ1	10	0.10339	1.8185	0.29963
SRSF4	10	0.14163	1.3382	0.23713			PPP1R10	10	0.10374	0.559	0.29963
UHRF2	10	0.14163	1.2966	0.23713			PADI3	10	0.10385	1.5063	0.29963
USP21	10	0.14171	1.2221	0.23621			NPAS2	10	0.10422	0.88805	0.29779
RBM27	10	0.14241	1.9862	0.23162			BRPF1	10	0.10441	1.0977	0.29688
APOBEC3D	10	0.14285	1.4417	0.22886			ZNF532	10	0.10587	1.0951	0.2932
RNF113A	10	0.14293	0.83221	0.22794			RRP8	10	0.10636	1.4578	0.29228
NOVA2	10	0.14356	1.6776	0.22518			CDK2	10	0.1065	0.75098	0.29044
ELAVL3	10	0.14371	1.7975	0.22335			SYNJ2	10	0.10653	0.91139	0.29044
EID2B	10	0.14434	1.1696	0.22335			PPARGC1B	10	0.10717	1.1795	0.28585
DNAJC1	10	0.14466	1.6026	0.22335			TAF3	10	0.10786	0.83672	0.28125
TRMT1L	10	0.14494	1.6941	0.22151			RBPMS2	10	0.1079	1.1089	0.28125
TAF10	10	0.14525	1.2536	0.22151			BRD3	10	0.10815	0.89499	0.27941
SFPQ	10	0.14539	0.752	0.22059			ELAVL3	10	0.10831	1.3251	0.27849
SS18L1	10	0.14541	1.5157	0.22059			MYEF2	10	0.109	1.2061	0.27206
KDM4D	10	0.14584	1.2402	0.21967			ZNF516	10	0.11036	1.5601	0.26379
CDC6	10	0.14603	0.66863	0.21875			OGA	10	0.11071	0.67289	0.26287
ACTR3B	10	0.14632	1.5792	0.21507			POLE3	10	0.11117	0.89895	0.26195
PADI1	10	0.14682	1.901	0.21415			RBM4	10	0.11145	1.0706	0.26103
TP53	10	0.14718	1.0523	0.21324			DNAJC1	10	0.11183	1.3084	0.25735
KMT5A	10	0.14748	0.87564	0.21232			MAP3K7	10	0.11205	1.4434	0.25551
RNF8	10	0.14803	1.0872	0.21048			POGZ	10	0.11302	1.0142	0.25184
ZNF516	10	0.14804	1.7403	0.21048			NEK6	10	0.11333	1.2367	0.24908
BRD3	10	0.14994	1.1027	0.20772			PCBP1	10	0.1138	1.0518	0.24816
THUMPD3	10	0.14997	1.362	0.20772			PTBP2	10	0.11392	0.84088	0.24724
USP12	10	0.15006	1.6947	0.20588			HMG20B	10	0.11442	1.0638	0.24632
ZFP36	10	0.15019	1.3791	0.20588			ZCWPW1	10	0.11459	1.0375	0.24632
JARID2	10	0.15029	1.4538	0.20496			MSI1	10	0.11549	1.0392	0.24449
ZCRB1	10	0.15081	0.9833	0.20312			CPEB1	10	0.11622	1.6931	0.24265
ASF1B	10	0.15096	1.465	0.20312			EIF3B	10	0.11658	0.65261	0.24265
YWHAZ	10	0.15104	1.2312	0.20312			RBM17	10	0.11668	0.70244	0.24173
PARP1	10	0.15112	1.128	0.20312			RBM12B	10	0.11672	1.0777	0.24173
SRSF5	10	0.15169	1.409	0.20312			RBM44	10	0.11693	0.76553	0.23805
HMG20A	10	0.15174	1.5703	0.20221			KAT14	10	0.11696	1.2715	0.23805
PRKAG1	10	0.152	1.2932	0.20129			KHDRBS2	10	0.11714	1.2788	0.23713
RBPMS2	10	0.15209	1.3841	0.19945			HLCS	10	0.11737	1.0819	0.23713
ZBTB16	10	0.15263	1.1987	0.19669			PABPC1L2A	10	0.11751	1.6129	0.23621
ING5	10	0.155	1.5444	0.19026			SMARCD2	10	0.1176	1.1561	0.23529
KAT14	10	0.1553	1.6995	0.1875			ARNTL	10	0.11766	1.3488	0.23529
SMARCC2	10	0.15574	1.5574	0.1875			EZH2	10	0.11784	1.1444	0.23529
CHD5	10	0.15621	1.0931	0.18658			DZIP3	10	0.11804	1.386	0.23529
GSK3B	10	0.15723	1.6669	0.18107			FMR1	10	0.11879	1.1734	0.23162
HNRNPH1	10	0.15751	1.7162	0.18107			RBM6	10	0.11885	1.2278	0.23162
ZC3H11A	10	0.158	1.4477	0.17923			RAG2	10	0.12057	0.83162	0.22335
PHF20L1	10	0.15871	1.6769	0.17647			CBX8	10	0.12066	0.93348	0.22335
MDC1	10	0.15919	1.1373	0.17647			VDR	10	0.12099	1.6878	0.22151
RBM12	10	0.15984	1.5709	0.17555			PHF20	10	0.12161	1.126	0.21783
TADA2A	10	0.16062	1.0495	0.17555			MTA2	10	0.12195	1.2642	0.21599
BRMS1	10	0.16133	1.8106	0.17463			APOBEC3F	10	0.12237	1.0381	0.21415
BAZ1A	10	0.16137	0.80942	0.17463			ZBTB33	10	0.12283	0.80394	0.21324
UBN1	10	0.16182	1.2755	0.17279			QKI	10	0.12306	1.2709	0.2114
RBMXL1	10	0.16223	1.3005	0.17096			APOBEC3D	10	0.12431	0.88942	0.20956
APOBEC3H	10	0.1623	2.3184	0.16912			NAA60	10	0.12559	1.7351	0.20312
PRKAA1	10	0.16248	1.1714	0.16912			GATAD1	10	0.12564	0.92173	0.20312
KDM5A	10	0.16274	1.7512	0.16912			USP15	10	0.12568	1.1534	0.20312
HNRNPD	10	0.16274	1.1628	0.16912			MKRN3	10	0.12576	1.7269	0.20312
LARP7	10	0.16282	1.8902	0.16912			IGF2BP3	10	0.1263	1.6036	0.20129
SET	10	0.16344	1.0148	0.1682			DAZL	10	0.12631	1.1376	0.20129
EWSR1	10	0.16402	1.162	0.16452			CDC73	10	0.12657	0.67944	0.20129
SUPT6H	10	0.16431	0.99272	0.1636			CPSF6	10	0.12668	0.80697	0.20129
INO80C	10	0.16483	2.4407	0.16268			LIN28B	10	0.12673	1.1039	0.20129
ZNF217	10	0.16485	1.3393	0.16268			RBM20	10	0.12686	1.0435	0.20037
LIN28A	10	0.16486	1.2832	0.16268			PRR3	10	0.128	1.5619	0.19669
INO80E	10	0.16528	1.1071	0.16085			CHD9	10	0.12895	1.4434	0.19485
ZC3H12A	10	0.16609	1.6358	0.16085			PRKAA2	10	0.1294	1.6577	0.19301
MRGBP	10	0.1666	1.3683	0.15901			RBMY1D	3	0.1295	0.92146	0.48529
PHF1	10	0.16677	1.2697	0.15901			CELF4	10	0.12982	1.5461	0.19118
HMGB1	10	0.16689	0.87033	0.15717			RNF20	10	0.13116	1.0513	0.18015
EIF3G	10	0.16723	1.2751	0.15717			UPF1	10	0.13171	1.2099	0.17831
DHX57	10	0.16808	1.0308	0.15625			EHMT2	10	0.13215	1.325	0.17555
ZNF74	10	0.16814	0.91307	0.15625			TNRC6A	10	0.1336	1.327	0.16912
DAZ3	1	0.16817	0.65263	0.63603			RCOR3	10	0.13404	1.0271	0.16452
HMGN1	10	0.16841	1.3802	0.15441			RPS6KA5	10	0.13423	0.92026	0.1636
RBMS1	10	0.16878	1.1556	0.15165			RBM45	10	0.13453	1.1698	0.1636
HNRNPDL	10	0.16889	0.956	0.15165			TLE4	10	0.13473	1.0926	0.16268
YAF2	10	0.16962	1.2747	0.1489			NFRKB	10	0.13493	2.048	0.16176
RPS6KA3	10	0.17	1.4373	0.14614			TARDBP	10	0.13529	1.0752	0.15901
TRIM33	10	0.17021	1.163	0.14614			TRIM33	10	0.13538	0.78047	0.15901
EED	10	0.17025	1.3916	0.14522			CDY1	10	0.1357	2.2304	0.15901
GTF3C4	10	0.17048	1.2608	0.14522			ING2	10	0.13588	1.4241	0.15901
PABPC4	10	0.17048	0.98642	0.14522			RNF168	10	0.13657	1.0037	0.15625
CELF5	10	0.17194	1.4475	0.1443			HNRNPA3	10	0.13661	0.91462	0.15625
RAVER2	10	0.17216	1.9106	0.1443			SRRM1	10	0.13782	1.2349	0.15074
ACTL6A	10	0.17292	1.3696	0.14338			RBMX2	10	0.13798	1.5018	0.15074
MAZ	10	0.17316	1.2269	0.14246			YEATS4	10	0.13802	1.3085	0.15074
SNRPD2	10	0.17316	1.1394	0.14246			METTL14	10	0.13911	1.4743	0.1443
ZCCHC17	10	0.17343	1.342	0.14154			RNF113B	10	0.13922	1.8251	0.14338
ZRANB2	10	0.1737	1.5971	0.13971			SMARCC2	10	0.13935	1.9744	0.14338
MATR3	10	0.17418	1.333	0.13971			DPF1	10	0.13984	1.4039	0.14154
HIRIP3	10	0.17437	1.9891	0.13879			ZC3H12D	10	0.14034	1.3436	0.13971
NOL8	10	0.17503	1.4047	0.13879			ZCCHC17	10	0.14078	1.2699	0.13879
NUP42	10	0.17544	1.5985	0.13787			NAP1L1	10	0.14111	1.7735	0.13787
HDAC4	10	0.17547	1.5652	0.13787			LEMD3	10	0.14126	0.90148	0.13787
SAP130	10	0.17558	1.2514	0.13787			MST1	10	0.14175	1.9348	0.13695
ARRB1	10	0.17572	1.4718	0.13787			ELAVL2	10	0.14178	2.301	0.13695
RBMY1D	3	0.17573	1.2869	0.40257			TP53	10	0.14223	1.2074	0.13603
ASXL3	10	0.17646	1.5145	0.13695			NCOA2	10	0.14281	1.5698	0.13511
EYA1	10	0.1768	1.1905	0.13603			ARID4B	10	0.14331	1.1387	0.13419
PUM2	10	0.17721	1.4289	0.13603			HUWE1	10	0.14351	1.2754	0.13419
PPP1R10	10	0.17736	0.92071	0.13603			ELP2	10	0.14365	0.96542	0.13327
EXOSC5	10	0.17737	1.0585	0.13603			EIF4B	10	0.14376	1.1031	0.13327
TAF15	10	0.17871	1.3741	0.13143			HCFC2	10	0.14432	1.2933	0.13327
RNF113B	10	0.17919	1.5392	0.13051			PRDM7	10	0.14483	1.3359	0.13143
GATAD2A	10	0.1795	1.5709	0.1296			SMARCD3	10	0.14486	0.98998	0.13143
PADI2	10	0.17962	1.8493	0.1296			RBMXL3	10	0.14489	1.5453	0.13143
RNPS1	10	0.18004	1.6251	0.12868			ZC3H14	10	0.14503	1.5963	0.13143
ELP2	10	0.18025	1.1394	0.12868			SF3B1	10	0.14506	0.66566	0.13143
ZBTB33	10	0.18027	1.1791	0.12868			RBM26	10	0.14649	1.0198	0.12684
VRK1	10	0.18118	2.4908	0.125			ACTB	10	0.14694	1.4774	0.12684
SMARCA2	10	0.18167	1.8423	0.125			MEX3B	10	0.14764	1.2245	0.12592
RBM46	10	0.18171	1.9289	0.125			DNMT1	10	0.14832	1.1443	0.12224
MST1	10	0.18208	1.9277	0.125			HMG20A	10	0.14852	1.1506	0.12224
L3MBTL3	10	0.18367	1.4212	0.12224			BRD7	10	0.14924	1.1488	0.11673
CHD4	10	0.18397	1.2206	0.12132			PRKAG2	10	0.1496	1.6677	0.11673
SNRPG	10	0.18452	0.64109	0.1204			RBMS1	10	0.14978	1.2577	0.11673
MOV10L1	10	0.18526	1.4296	0.11949			LSM4	10	0.15036	1.1448	0.11489
TDRD7	10	0.18557	1.1271	0.11857			LARP7	10	0.15227	2.0247	0.10754
CSDC2	10	0.18567	1.3048	0.11857			HSPA1B	5	0.15255	0.8221	0.27757
RBM45	10	0.18608	2.0741	0.11765			NCOA6	10	0.15397	1.0332	0.10478
KAT2B	10	0.18652	1.358	0.11673			TRMT2A	10	0.15465	1.6726	0.10202
TET3	10	0.18669	1.4234	0.11673			KDM7A	10	0.15503	1.2001	0.10202
RNF20	10	0.1867	1.3984	0.11673			USP3	10	0.15504	1.2018	0.10202
JAK2	10	0.1868	1.3773	0.11673			PRKAG1	10	0.15575	1.3173	0.1011
SCAF4	10	0.18738	1.3065	0.11581			SF3A1	10	0.15608	0.4053	0.099265
TLE2	10	0.1885	2.139	0.11397			SCAF8	10	0.15656	1.0012	0.098346
TDRD10	10	0.18953	1.6668	0.11305			ACTR3B	10	0.15756	1.4441	0.096507
PRDM11	10	0.19144	1.3981	0.10662			ELAVL1	10	0.15822	1.9675	0.096507
PTBP3	10	0.19319	2.261	0.1057			NASP	10	0.15875	1.0211	0.096507
HTATSF1	10	0.19343	1.5105	0.1057			PPP4R2	10	0.15877	0.8638	0.096507
SSRP1	10	0.19404	1.3465	0.10294			NOL8	10	0.15997	1.7629	0.094669
HNRNPLL	10	0.19509	1.448	0.10018			HMGN5	10	0.16084	1.5796	0.091912
RBM22	10	0.19596	1.7646	0.098346			EP400	10	0.16089	1.2011	0.091912
HUWE1	10	0.19608	1.5118	0.097426			LARP4B	10	0.16179	2.0266	0.090993
REST	10	0.19627	1.7002	0.096507			PRMT7	10	0.16186	1.7187	0.090993
RBM4	10	0.19658	1.7125	0.095588			ZGPAT	10	0.16234	1.2879	0.089154
EIF3B	10	0.19684	1.3367	0.094669			CHD2	10	0.16301	1.5683	0.086397
KDM4E	10	0.19752	1.5369	0.092831			CSTF2	10	0.16348	1.646	0.085478
RBM39	10	0.19757	1.1281	0.092831			C17orf49	10	0.16377	1.3785	0.08364
EIF4A3	10	0.19778	0.73647	0.091912			SS18L2	10	0.16389	0.86727	0.08364
RBFOX1	10	0.19813	1.8605	0.090993			TAF15	10	0.16416	1.227	0.08364
DZIP3	10	0.19879	1.5653	0.090074			EXOSC8	10	0.16449	1.2036	0.08364
SETD1B	10	0.20014	1.2	0.089154			PABPC4L	10	0.1646	1.7515	0.08364
LRWD1	10	0.20173	2.0347	0.086397			KAT8	10	0.16471	1.1925	0.08364
EP400	10	0.20178	1.4461	0.086397			HNRNPAB	10	0.16572	1.5538	0.079963
PKM	10	0.2025	1.4226	0.086397			RBMY1B	3	0.16587	1.163	0.36213
BRD2	10	0.20278	1.5814	0.086397			SIRT6	10	0.16655	2.0161	0.077206
MINA	10	0.2031	1.7662	0.086397			EED	10	0.1674	1.3002	0.077206
SNRPF	10	0.20337	0.80759	0.085478			SMARCA2	10	0.16854	1.4528	0.077206
YBX3	10	0.20369	2.0267	0.085478			HNRNPD	10	0.16968	1.2449	0.076287
MYBBP1A	10	0.20478	1.2823	0.082721			PPP4C	10	0.16975	1.6383	0.075368
RBM43	10	0.2048	1.5718	0.082721			HNRNPR	10	0.17013	1.6228	0.075368
NIPBL	10	0.20502	1.4217	0.080882			GTF3A	10	0.17085	1.4933	0.074449
SAP18	10	0.20551	0.99948	0.078125			DPY30	10	0.17257	1.2092	0.069853
ATN1	10	0.20587	1.5581	0.078125			SAP18	10	0.17265	1.2093	0.069853
EYA2	10	0.20612	1.6016	0.078125			EIF3G	10	0.17313	1.6558	0.068934
ZHX1	10	0.20635	1.5412	0.078125			PHIP	10	0.17318	1.3324	0.068015
LARP4B	10	0.20849	1.9445	0.076287			CHD3	10	0.17536	1.9266	0.065257
SETD5	10	0.21003	1.8831	0.075368			MBTD1	10	0.17576	1.2112	0.063419
RBM15	10	0.21054	1.8447	0.074449			PNPT1	10	0.17582	1.5004	0.063419
YWHAE	10	0.21126	1.4944	0.073529			NCOA1	10	0.17777	1.1683	0.059743
PRPF31	10	0.21248	1.1049	0.07261			PPP4R3B	10	0.17798	1.3648	0.059743
MSL3	10	0.21313	2.0902	0.07261			UIMC1	10	0.17801	1.5634	0.059743
NCOA6	10	0.21313	1.0696	0.07261			CHD1	10	0.17813	1.2483	0.059743
RBM17	10	0.21325	1.5401	0.07261			TOE1	10	0.17844	1.7849	0.058824
SCMH1	10	0.21347	1.7451	0.07261			USP12	10	0.17852	1.0974	0.058824
PRKCA	10	0.21363	2.0247	0.07261			TLK2	10	0.17874	1.5254	0.057904
EXOSC2	10	0.21372	1.4619	0.07261			HELZ	10	0.17938	1.3559	0.057904
CSDE1	10	0.21374	1.3355	0.07261			RBM7	10	0.17945	1.4759	0.057904
RBMX2	10	0.21377	1.6237	0.07261			SAFB	10	0.17954	1.4545	0.057904
ACTB	10	0.21383	1.9913	0.071691			TDRD10	10	0.17995	1.6309	0.056066
ABRAXAS1	10	0.21556	1.6145	0.070772			PRDM8	10	0.18017	2.0401	0.056066
JMJD6	10	0.21826	1.9984	0.065257			SUDS3	10	0.18018	1.342	0.056066
SETD3	10	0.22065	1.8047	0.061581			EID2B	10	0.18228	1.4652	0.051471
SRRT	10	0.22124	1.4528	0.061581			KHDRBS1	10	0.18274	1.3722	0.049632
TOE1	10	0.22174	1.5356	0.061581			DHX8	10	0.18414	0.69341	0.047794
IGF2BP1	10	0.22258	1.8947	0.061581			LIN28A	10	0.18581	1.5086	0.043199
BRD4	10	0.22295	1.7301	0.058824			SUV39H2	10	0.18622	1.3368	0.04136
ESRP2	10	0.22335	1.6622	0.056985			NEK9	10	0.18688	1.3817	0.04136
NOC2L	10	0.22401	1.7872	0.056985			TRIM28	10	0.18767	1.43	0.040441
RNF168	10	0.2243	1.4613	0.056985			MTA3	10	0.18769	1.0927	0.040441
SUDS3	10	0.22529	1.5989	0.055147			LSM11	10	0.18794	1.9554	0.040441
METTL14	10	0.22702	2.0247	0.053309			HMGN1	10	0.18933	1.3853	0.039522
CHUK	10	0.22769	2.0589	0.05239			ING5	10	0.19008	1.445	0.039522
RDM1	10	0.22999	1.4235	0.051471			SAMD4B	10	0.19103	2.1	0.037684
RBMS2	10	0.23072	1.8828	0.051471			RBMY1F	3	0.19136	1.2346	0.28585
TUT1	10	0.23093	0.98805	0.051471			KDM2A	10	0.1917	1.6469	0.036765
PDCD11	10	0.23103	1.9907	0.051471			KMT5B	10	0.19228	1.261	0.035846
SF3A1	10	0.23138	1.0118	0.050551			HDGF	10	0.19247	1.7647	0.035846
NEK6	10	0.23163	2.0197	0.050551			NOP9	10	0.19255	1.5938	0.035846
APEX1	10	0.23196	1.5424	0.050551			DDX21	10	0.19324	1.2793	0.034926
IGF2BP2	10	0.23207	1.6652	0.050551			REST	10	0.19401	1.5854	0.033088
CSTF2	10	0.23339	2.1508	0.050551			PRDM2	10	0.19415	2.1511	0.033088
NOP9	10	0.23354	1.3419	0.050551			GFI1	10	0.19496	1.6121	0.033088
DNAJC2	10	0.2341	1.1799	0.049632			RBMXL2	10	0.19572	1.3962	0.030331
MEX3B	10	0.23497	1.8162	0.047794			BRPF3	10	0.19619	1.9241	0.030331
INO80B	10	0.23613	2.0889	0.045956			YBX1	10	0.19837	1.4078	0.029412
HDGFL2	10	0.23715	1.5007	0.043199			TLE2	10	0.19848	1.5912	0.029412
RBM26	10	0.23748	1.4821	0.043199			RAVER2	10	0.19855	1.5504	0.029412
MYSM1	10	0.23779	1.2756	0.043199			SLF1	10	0.19927	1.4845	0.028493
RBM7	10	0.23857	1.7935	0.042279			SCMH1	10	0.19952	1.8967	0.028493
NCOA1	10	0.23944	2.0348	0.042279			RNPC3	10	0.20009	1.1352	0.028493
U2SURP	10	0.23945	1.0938	0.042279			CELF1	10	0.20009	1.8484	0.028493
APOBEC1	10	0.24061	1.5773	0.040441			EXOSC3	10	0.2003	1.2044	0.028493
PRKAG2	10	0.24094	1.6109	0.040441			SMARCAD1	10	0.20273	1.6093	0.026654
PPIL4	10	0.24165	1.4688	0.039522			BAZ1B	10	0.20288	1.2583	0.026654
RBM6	10	0.24193	1.8232	0.038603			ENY2	10	0.20428	1.6244	0.023897
TLK2	10	0.24245	1.7344	0.037684			DNAJC2	10	0.2048	1.2071	0.023897
SPEN	10	0.24268	1.7828	0.036765			ABRAXAS1	10	0.2051	1.2352	0.023897
RIOX1	10	0.24324	2.2856	0.036765			BRMS1	10	0.20522	1.7446	0.023897
CLNS1A	10	0.24381	1.6779	0.036765			RAD51	10	0.20676	1.2707	0.023897
USP36	10	0.24448	1.6832	0.036765			EYA1	10	0.20685	1.3699	0.023897
LSM11	10	0.24504	1.88	0.036765			RNF113A	10	0.20689	1.017	0.023897
POLE3	10	0.2455	1.6234	0.036765			EIF4H	10	0.20716	2.0173	0.023897
SMARCA5	10	0.24619	1.7321	0.034926			CSDE1	10	0.20808	1.5433	0.023897
SAMD4B	10	0.24688	2.1942	0.034926			RBMS2	10	0.20874	1.5429	0.023897
PCNA	10	0.247	1.5353	0.034926			NAA38	10	0.20882	0.62494	0.023897
BRCA1	10	0.2476	1.5318	0.034926			KANSL3	10	0.20886	1.16	0.023897
NELFE	10	0.24763	1.1259	0.034926			HDAC1	10	0.20907	1.4438	0.023897
PPM1G	10	0.24767	1.0792	0.034926			HINFP	10	0.20981	0.90042	0.022978
RBM8A	10	0.24807	1.0181	0.034007			TADA2A	10	0.20993	1.5954	0.022978
ATF7IP	10	0.24827	2.1455	0.034007			SPEN	10	0.21099	1.393	0.022978
SNRPC	10	0.24829	1.1194	0.034007			ZNF217	10	0.2111	1.7196	0.022978
HLTF	10	0.24901	1.3942	0.032169			DPF3	10	0.21183	1.54	0.022978
PRDM8	10	0.25069	1.9396	0.03125			ZC3H10	10	0.21213	1.9773	0.022978
BRWD1	10	0.25096	2.1141	0.03125			SFPQ	10	0.21214	1.0876	0.022978
CHD1	10	0.25102	1.4854	0.03125			RPS6KA3	10	0.21252	1.6545	0.022978
TNRC6A	10	0.25148	1.4123	0.03125			FUS	10	0.21297	1.8722	0.022978
SRSF2	10	0.25251	1.4026	0.030331			NIPBL	10	0.21311	1.4	0.022978
ZNF687	10	0.25265	1.3535	0.030331			PARP1	10	0.21316	1.5626	0.022978
RBMXL2	10	0.2527	1.4836	0.030331			U2AF2	10	0.21366	1.2642	0.022059
MEX3A	10	0.25303	1.6318	0.030331			EHMT1	10	0.2138	1.9152	0.022059
UTY	10	0.2542	1.9118	0.029412			UPF3B	10	0.21393	0.66311	0.022059
IGF2BP3	10	0.25434	2.1688	0.029412			YBX3	10	0.21397	1.8863	0.022059
HELZ	10	0.25496	1.8804	0.029412			PRKAG3	10	0.2141	1.7981	0.022059
EHMT2	10	0.25498	1.7777	0.029412			ACTL6A	10	0.21411	1.2643	0.022059
CRB2	10	0.25534	1.4321	0.028493			ZNF687	10	0.2144	1.106	0.02114
PAF1	10	0.25539	1.5724	0.028493			PHF1	10	0.21496	1.3826	0.02114
TDRD3	10	0.25573	1.6597	0.028493			NPM2	10	0.21525	1.5796	0.02114
EXOSC3	10	0.25789	2.0004	0.028493			CELF3	10	0.21662	1.9268	0.020221
KHDRBS1	10	0.2593	1.6512	0.028493			RDM1	10	0.2173	1.35	0.019301
C17orf49	10	0.25957	1.7264	0.028493			SRCAP	10	0.21849	1.3744	0.019301
SNRPA	10	0.26023	1.875	0.028493			SET	10	0.21885	1.468	0.019301
CPSF7	10	0.26047	1.7035	0.028493			NIFK	10	0.21907	1.4676	0.019301
RCOR3	10	0.2618	1.9611	0.028493			RAD54B	10	0.22081	1.3822	0.019301
ANP32A	10	0.26492	2.3292	0.025735			MOV10	10	0.22182	1.5375	0.019301
NCL	10	0.26618	1.5036	0.023897			LSM7	10	0.22217	1.3807	0.018382
HNRNPF	10	0.26754	1.9908	0.022978			EMSY	10	0.22327	2.2235	0.017463
SUV39H2	10	0.26758	1.5628	0.022978			ATF7IP	10	0.22331	1.3828	0.017463
RMI1	10	0.26837	1.2451	0.022978			SUPT6H	10	0.22384	1.6561	0.017463
UBE2H	10	0.26853	1.9725	0.022059			SNRPE	10	0.22412	0.92654	0.017463
GADD45G	10	0.26886	2.2498	0.022059			RUVBL1	10	0.22445	1.0757	0.017463
CSNK2A1	10	0.27021	1.7655	0.022059			EPC2	10	0.22544	1.1132	0.017463
ZFP36L2	10	0.27031	1.6192	0.022059			RBBP7	10	0.22565	1.2877	0.017463
KANSL1	10	0.2725	1.8098	0.02114			PPIL4	10	0.22645	1.4587	0.015625
RCOR1	10	0.27303	1.9593	0.02114			CIT	10	0.22788	1.3478	0.013787
RNPC3	10	0.27362	1.9386	0.02114			USP16	10	0.22833	1.3055	0.013787
PABPN1L	10	0.27395	1.9813	0.02114			APOBEC3G	10	0.22875	1.6201	0.013787
ZC3H10	10	0.27501	2.1143	0.02114			G3BP1	10	0.22978	1.3397	0.013787
CBX8	10	0.27542	1.4931	0.02114			KDM4D	10	0.23034	1.6367	0.013787
KANSL3	10	0.27816	1.6942	0.02114			SNRNP70	10	0.23052	1.6688	0.013787
PHIP	10	0.27863	1.7746	0.02114			HNRNPF	10	0.23584	1.7802	0.011949
LSM4	10	0.28002	1.2916	0.020221			PPM1G	10	0.23594	0.84251	0.011949
RPS6KA5	10	0.28022	1.4912	0.020221			NELFE	10	0.23683	0.88649	0.011029
POGZ	10	0.2804	2.3461	0.020221			CHD4	10	0.23738	1.495	0.011029
MCRS1	10	0.28334	2.353	0.020221			UHRF2	10	0.2379	1.7313	0.011029
NIFK	10	0.2836	1.8749	0.020221			LRWD1	10	0.23915	1.6383	0.011029
FBL	10	0.28423	1.3062	0.020221			SETD5	10	0.24081	1.7295	0.011029
ZNF532	10	0.28429	2.1923	0.020221			KMT5A	10	0.24084	1.3492	0.011029
SNRPB2	10	0.28633	1.3078	0.020221			WDR5	10	0.24153	1.3663	0.011029
PRMT7	10	0.2864	2.0722	0.020221			TAF10	10	0.24155	2.0042	0.011029
AURKA	10	0.28687	1.0736	0.020221			SNRPD2	10	0.24291	1.1282	0.011029
ELAVL1	10	0.28706	1.9146	0.020221			ACTR8	10	0.24321	1.1559	0.01011
EIF4B	10	0.28883	1.6822	0.018382			HASPIN	10	0.24362	1.7524	0.01011
EXOSC8	10	0.28964	1.5815	0.018382			SAP130	10	0.24374	1.6661	0.01011
NASP	10	0.28997	1.4609	0.018382			RRP7A	10	0.24438	2.3527	0.01011
PRMT5	10	0.29047	1.6964	0.017463			MEX3C	10	0.24516	1.4282	0.01011
ARID4B	10	0.29079	1.8183	0.017463			PRPF31	10	0.24522	1.0251	0.01011
SCAF8	10	0.29119	1.5345	0.017463			ZFP36L2	10	0.24583	1.6551	0.01011
HIRA	10	0.29164	1.7654	0.017463			VPS72	10	0.2471	1.816	0.01011
ZZZ3	10	0.29266	2.1115	0.017463			VRK1	10	0.24946	2.3722	0.0091912
YEATS4	10	0.29308	2.0833	0.017463			BRD4	10	0.25018	1.7551	0.0091912
RRP7A	10	0.29372	2.3268	0.016544			RBM28	10	0.25117	1.7276	0.0091912
GATAD1	10	0.29401	1.8689	0.015625			DDB1	10	0.25147	1.0727	0.0082721
RBM19	10	0.29779	1.9022	0.012868			SNRPB2	10	0.25204	1.2561	0.0082721
RBM28	10	0.29817	2.0398	0.012868			ACTL6B	10	0.25267	1.7516	0.0082721
DPF1	10	0.29819	2.2261	0.012868			ZC3H18	10	0.25513	1.6773	0.0082721
MEX3C	10	0.29844	1.9835	0.012868			MATR3	10	0.25533	1.6901	0.0082721
UPF1	10	0.29887	1.8349	0.012868			ZZZ3	10	0.25542	2.0218	0.0082721
VPS72	10	0.29895	2.0256	0.012868			CBX5	10	0.25555	1.5344	0.0082721
SMARCAD1	10	0.29969	1.656	0.012868			U2SURP	10	0.25556	1.156	0.0082721
TAF6	10	0.3011	1.3841	0.012868			MORF4L1	10	0.25556	1.6386	0.0082721
TAF5	10	0.30127	1.5765	0.012868			PCBP2	10	0.25668	1.9929	0.0082721
SIRT6	10	0.3024	2.0341	0.012868			TUT1	10	0.25746	1.1602	0.0073529
TAF12	10	0.30451	1.6285	0.01011			INO80B	10	0.25858	2.0435	0.0073529
SAFB	10	0.30586	2.1391	0.01011			NCOA3	10	0.25908	1.6466	0.0073529
INO80	10	0.30674	1.855	0.01011			EXOSC9	10	0.25912	1.4172	0.0073529
WDR77	10	0.30719	1.9495	0.01011			DAZ3	1	0.25922	0.62258	0.4421
YEATS2	10	0.30731	1.948	0.01011			RCOR1	10	0.26054	1.5808	0.0073529
HDGF	10	0.30741	2.1011	0.01011			MYSM1	10	0.26074	1.8038	0.0073529
DPF3	10	0.30789	1.7341	0.01011			ELP5	10	0.26124	2.0259	0.0073529
TRA2A	10	0.30808	1.8627	0.01011			HNRNPL	10	0.26387	1.9177	0.0073529
GFI1	10	0.30847	1.751	0.01011			ESRP2	10	0.26442	1.5563	0.0073529
EPC2	10	0.30853	1.483	0.01011			ATAD2B	10	0.26497	1.373	0.0073529
PPRC1	10	0.30966	2.025	0.01011			CDK1	10	0.26583	1.3157	0.0073529
EHMT1	10	0.31145	2.3907	0.0064338			BARD1	10	0.26593	1.8562	0.0073529
NPAS2	10	0.3117	1.8877	0.0064338			MYBBP1A	10	0.26655	1.9025	0.0073529
GFI1B	10	0.31174	1.8279	0.0064338			PRMT5	10	0.26791	2.1237	0.0064338
ING3	10	0.31234	1.9509	0.0064338			SSRP1	10	0.26844	1.5004	0.0064338
RAG2	10	0.31331	1.7743	0.0064338			CSDC2	10	0.26882	1.7196	0.0064338
BAHD1	10	0.31666	2.0778	0.0064338			NCOR1	10	0.26936	1.3953	0.0064338
PRKAA2	10	0.31929	2.2766	0.0064338			KDM5A	10	0.27119	2.0117	0.0045956
MOV10	10	0.32103	1.826	0.0064338			MDC1	10	0.27141	2.0993	0.0045956
ZFP36L1	10	0.32105	2.3657	0.0064338			DMAP1	10	0.27205	1.6342	0.0045956
SLF1	10	0.32151	1.4101	0.0064338			CUL1	10	0.27412	1.5385	0.0036765
SNRPD1	10	0.32518	1.7892	0.0055147			USP21	10	0.27468	1.5653	0.0036765
MBD2	10	0.32767	1.9758	0.0045956			ZFP36L1	10	0.27652	1.8183	0.0036765
PHF2	10	0.32853	1.7595	0.0045956			HCFC1	10	0.27751	1.5537	0.0036765
PELP1	10	0.32878	1.7602	0.0045956			EXOSC7	10	0.28259	1.7392	0.0027574
ELP4	10	0.32908	1.65	0.0045956			ASF1A	10	0.28811	1.8115	0.0018382
HCFC1	10	0.32965	1.7555	0.0045956			SYNCRIP	10	0.29069	1.9184	0.0018382
RBX1	10	0.33098	1.8027	0.0036765			LSM5	10	0.2919	1.2032	0.0018382
HINFP	10	0.33139	1.3693	0.0036765			PPIE	10	0.29236	1.9693	0.0018382
HNRNPC	10	0.33233	1.1787	0.0036765			SMARCA5	10	0.29414	1.6453	0.0018382
RPS6KA4	10	0.33681	1.9802	0.0036765			PHF2	10	0.29552	1.4421	0.0018382
DNMT1	10	0.3382	1.9706	0.0027574			DGCR8	10	0.2963	2.0359	0.0018382
UIMC1	10	0.33904	1.9805	0.0027574			CPSF4	10	0.29648	1.7755	0.0018382
PRPF3	10	0.33918	1.6395	0.0027574			EIF2S1	10	0.29859	0.72429	0.0018382
DMAP1	10	0.33935	1.7857	0.0027574			KANSL1	10	0.29983	2.0072	0.0018382
USP46	10	0.33988	2.1392	0.0027574			PRPF3	10	0.30178	1.2562	0.0018382
NCOA3	10	0.34082	2.1947	0.0027574			RBM19	10	0.30209	1.9307	0.0018382
RAD54L	10	0.34802	1.6557	0.0018382			DNAJC17	10	0.30325	1.8856	0.00091912
ZC3H3	10	0.3488	2.3642	0.0018382			ZC3H3	10	0.30355	2.2113	0.00091912
GATAD2B	10	0.35222	1.876	0.0018382			MBNL1	10	0.30381	2.2876	0.00091912
PPP4C	10	0.35402	2.3453	0.0018382			PPRC1	10	0.30385	1.647	0.00091912
PRMT1	10	0.35531	1.9223	0.0018382			RMI1	10	0.30526	1.8584	0.00091912
ZC3H18	10	0.35553	1.7004	0.0018382			SRSF7	10	0.30595	1.5665	0.00091912
BARD1	10	0.35599	1.8912	0.0018382			PAF1	10	0.30766	1.5013	0.00091912
RUVBL1	10	0.36119	2.0943	0.0018382			FBL	10	0.31086	1.688	0.00091912
MSL1	10	0.36128	1.955	0.0018382			TAF5	10	0.31232	1.3294	0.00091912
EXOSC9	10	0.36243	1.609	0.0018382			SNRPA	10	0.31429	1.7514	0.00091912
HASPIN	10	0.36356	2.2479	0.0018382			MASTL	10	0.31435	1.5128	0.00091912
DDB1	10	0.36378	1.5342	0.0018382			WTAP	10	0.31477	1.1521	0.00091912
SNRNP70	10	0.36568	2.0697	0.00091912			HNRNPM	10	0.31499	1.374	0.00091912
MASTL	10	0.36625	1.4898	0			TAF6	10	0.3156	1.3465	0.00091912
KDM4A	10	0.37231	1.8906	0			MBD2	10	0.31783	1.9125	0.00091912
SS18L2	10	0.37311	1.6313	0			ACIN1	10	0.31898	1.2318	0.00091912
LAS1L	10	0.37321	1.889	0			CDC6	10	0.31918	1.2496	0.00091912
ZCWPW1	10	0.3742	2.0499	0			EXOSC6	10	0.32026	2.0789	0.00091912
ACTR8	10	0.38059	1.8424	0			RAD54L	10	0.32029	1.8546	0.00091912
DNAJC17	10	0.3823	1.9728	0			NSL1	10	0.32084	1.5765	0.00091912
DPY30	10	0.38478	1.9222	0			CRB2	10	0.32115	1.5124	0.00091912
RBM4B	10	0.38868	1.6778	0			ELP4	10	0.32321	1.7465	0.00091912
RNF40	10	0.39089	1.7516	0			CPSF7	10	0.32375	2.1882	0.00091912
HNRNPM	10	0.39789	1.5269	0			YEATS2	10	0.32526	1.8799	0.00091912
ELP5	10	0.39928	1.8928	0			KAT5	10	0.32693	1.8866	0.00091912
SRSF6	10	0.39945	2.0949	0			SNRPG	10	0.32949	0.85809	0.00091912
U2AF2	10	0.40104	2.0173	0			PELP1	10	0.33213	1.8304	0.00091912
SP1	10	0.40387	2.1176	0			SNRPF	10	0.33548	0.80706	0.00091912
CBX5	10	0.40395	1.9741	0			EXOSC2	10	0.3367	1.5178	0.00091912
RAD51	10	0.40517	2.0113	0			SNRNP35	10	0.33751	1.4323	0.00091912
CAPRIN1	10	0.40715	1.9573	0			RSF1	10	0.34095	2.27	0.00091912
LSM10	10	0.40762	1.9399	0			TAF4	10	0.34196	2.1792	0.00091912
SNRNP35	10	0.40764	2.0476	0			BUB1	10	0.34235	2.0885	0.00091912
G3BP1	10	0.41031	1.7844	0			TAF12	10	0.34258	1.8393	0.00091912
EXOSC4	10	0.41053	1.8276	0			BRCA2	10	0.34432	2.0094	0
BAZ1B	10	0.41333	1.9057	0			EXOSC4	10	0.34495	1.6539	0
RBBP4	10	0.41888	2.1741	0			SNRPC	10	0.34653	1.3159	0
NAA38	10	0.41915	1.4064	0			HDAC3	10	0.34686	1.9659	0
PPIE	10	0.42228	2.0229	0			ING3	10	0.34757	2.1583	0
SRSF1	10	0.42316	1.7899	0			MSL1	10	0.35173	1.586	0
MBNL1	10	0.42423	2.1196	0			PKM	10	0.35295	1.7354	0
KMT5B	10	0.42685	1.6081	0			RBM15	10	0.35353	2.2702	0
WDR5	10	0.42827	1.9571	0			LSM10	10	0.3541	2.0615	0
KMT2B	10	0.42872	1.8476	0			GATAD2B	10	0.35748	1.5749	0
CPSF4	10	0.44199	1.6745	0			SP1	10	0.35838	1.762	0
RBBP7	10	0.44282	2.0216	0			INO80	10	0.35845	1.8621	0
HJURP	10	0.44317	1.8716	0			PDCD11	10	0.36123	2.2551	0
ELP6	10	0.44459	1.9721	0			HIRA	10	0.36179	1.9692	0
BPTF	10	0.44839	2.3143	0			RNF40	10	0.36335	1.5018	0
KAT5	10	0.45255	1.9068	0			CAPRIN1	10	0.36649	1.6288	0
ACIN1	10	0.45805	1.5909	0			GADD45G	10	0.36716	2.2565	0
USP16	10	0.4596	1.7741	0			TEX10	10	0.36725	1.8643	0
RSF1	10	0.46057	2.0433	0			RBM4B	10	0.36803	1.4791	0
KDM2A	10	0.46101	2.1163	0			NOC2L	10	0.36914	2.0895	0
NAT10	10	0.46169	2.0815	0			PRMT1	10	0.37294	1.9	0
WAC	10	0.46347	1.6545	0			DNTTIP2	10	0.37492	2.0634	0
BRCA2	10	0.46463	1.8882	0			EIF4A3	10	0.38902	1.0219	0
TEX10	10	0.46559	1.8412	0			UBE2H	10	0.38958	1.903	0
CELF1	10	0.46748	2.2353	0			RBX1	10	0.39015	1.8651	0
LEMD3	10	0.47003	1.7816	0			KMT2B	10	0.39024	1.6754	0
SETD1A	10	0.47935	2.1703	0			SNRPD1	10	0.39293	1.5816	0
ACTL6B	10	0.48565	2.0337	0			RBBP4	10	0.39625	2.1673	0
LSM5	10	0.49186	1.8025	0			ELP6	10	0.39842	1.8699	0
CUL1	10	0.49479	1.6979	0			TRRAP	10	0.40708	2.4125	0
ELP3	10	0.49618	2.0422	0			KDM6B	10	0.41006	1.9013	0
KDM6B	10	0.49781	1.8122	0			HIF1AN	10	0.41219	1.981	0
IREB2	10	0.49924	2.116	0			SRSF1	10	0.41538	1.922	0
TRRAP	10	0.50042	2.2061	0			CHEK1	10	0.41576	1.9246	0
SRSF7	10	0.50139	1.8693	0			MAX	10	0.41874	2.2781	0
TAF4	10	0.50168	2.2773	0			RBM25	10	0.42201	1.793	0
ATR	10	0.50935	1.7502	0			MEX3A	10	0.42278	1.8137	0
EXOSC6	10	0.5099	2.0274	0			CENPC	10	0.42687	1.8056	0
CHEK1	10	0.51607	1.806	0			BPTF	10	0.42711	2.1482	0
WTAP	10	0.52625	1.8183	0			HJURP	10	0.43257	1.9639	0
DGCR8	10	0.53855	1.8263	0			CDK7	10	0.43505	1.6127	0
DNTTIP2	10	0.54002	2.1627	0			ATR	10	0.44164	1.7279	0
CDK9	10	0.54864	1.6462	0			CUL2	10	0.45561	1.6411	0
EIF2S1	10	0.54946	1.6866	0			SNRPD3	10	0.46331	1.9157	0
HDAC3	10	0.56078	2.0203	0			RCC1	10	0.4637	2.0007	0
SNRPD3	10	0.56121	1.7354	0			NAT10	10	0.46471	1.9862	0
HIF1AN	10	0.57082	1.9629	0			WAC	10	0.47722	1.5978	0
POLR2G	10	0.57397	1.5509	0			IREB2	10	0.47779	2.0398	0
CDK7	10	0.5764	1.6342	0			LAS1L	10	0.47884	2.0275	0
TONSL	10	0.59203	1.6135	0			SKP1	10	0.47962	1.6518	0
MAX	10	0.59834	1.9984	0			HNRNPC	10	0.48008	1.2178	0
RUVBL2	10	0.59884	1.9227	0			ELP3	10	0.50449	2.1646	0
CENPC	10	0.60349	1.9739	0			PCNA	10	0.52608	1.8221	0
BUB1	10	0.60576	2.0494	0			RBBP5	10	0.53625	2.0531	0
RBM25	10	0.62182	1.7108	0			CDK9	10	0.53918	1.7279	0
SKP1	10	0.62608	1.7446	0			SETD1A	10	0.58385	1.9513	0
ASH2L	10	0.63715	2.0456	0			RUVBL2	10	0.58522	1.797	0
RBBP5	10	0.64848	1.9708	0			POLR2G	10	0.58568	1.2397	0
RCC1	10	0.65449	2.1463	0			RBM8A	10	0.59053	1.396	0
NIP7	10	0.69316	1.7455	0			ASH2L	10	0.60968	1.9712	0
SF3B3	10	0.74003	1.716	0			NIP7	10	0.61746	1.7809	0
NSL1	10	0.75014	1.7779	0			SRBD1	10	0.62795	1.5932	0
CUL2	10	0.7785	1.8173	0			SF3B3	10	0.65585	1.4952	0
AURKB	10	0.86167	1.8039	0			TONSL	10	0.70832	1.7263	0
SRBD1	10	0.8822	1.7424	0			TTK	10	0.93333	1.6836	0
TTK	10	0.88532	1.6699	0			AURKB	10	1.0453	1.5888	0
TOP2A	10	1.1442	1.5068	0			TOP2A	10	1.0701	1.4824	0
