# Supplementary material for: KMT2D loss drives adeno-to-squamous transition and sensitizes TKI-resistant lung cancer to AURKA inhibition
Source: Cell Death Differ. 2026 Jan 8;33(7):1416–35. doi: 10.1038/s41418-025-01657-7 (PMC13342116; doi:10.1038/s41418-025-01657-7)
Supplement: Supplementary file 6 — Supplementary Table S5 [file 41418_2025_1657_MOESM6_ESM.xlsx]

## Sheet: AURKA and KMT2D interactors
AURKA Interactor	KMT2D Interactor	19 common elements in "AURKA interactor" and "KMT2D interactor":
TPX2	WDR5	TP53
TP53	ASH2L	FBXW7
CEP192	RBBP5	PAX8
PPP6R3	KDM6A	AKT1
INCENP	AR	APP
AUNIP	FBXW7	CEBPA
DICER1	HIST1H4A	ESR1
MYCN	ESR1	CTNNB1
PPP6R2	MEN1	CUL3
TACC3	NR3C1	HERC2
CALCOCO1	KDM4B	HIST1H3A
FBXW7	NFIA	HIST1H4A
FZR1	NFIX	KLF4
LATS2	PAGR1	RELA
MTMR3	PAXIP1	RPA1
NFKB1	RELA	RPA2
OTUD7B	CXXC1	RPA3
PPP1CC	AKT1	TIPARP
PPP6C	CREBBP	USP7
SH3GL1	CTNNB1
WDR62	DYRK1A
AURKA	GOLGA2
AJUBA	HIST1H3A
ARFGAP1	KLF3
ARPC1B	KMT2A
EPS15	NCOA6
MTMR4	NFIB
NIN	NFIC
OSBPL3	PYGO2
PAX8	SETD1A
PLK1	SOX2
SCYL1	YAP1
SDCCAG3	TP53
SETD2	ALG13
SNX18	APP
SNX9	ASF1A
SORL1	BOD1L1
TARBP2	BUB3
TNKS1BP1	CDC6
UBE2N	CEBPA
USP21	CRX
VHL	CUL3
WAPAL	DDX58
AURKB	DPY30
AMER1	E2F2
CDC37	E2F3
CELA2B	E2F5
CHFR	E2F6
HDAC6	EEF1B2
HEATR5B	EGR2
HIST3H3	ELF4
ITPKC	ELF5
KIRREL2	EN1
KLHL18	EP300
LIMD1	ERG
MAP2K3	ESR2
NME1	ETS1
OLA1	ETV4
OSBPL6	ETV5
PAK7	EYA2
PARP10	EZH2
PASK	FEV
PEAK1	FOS
PLA2G10	FOXI1
PPP1CA	FOXK2
PPP1CB	FOXL1
PRKCSH	GATA1
RAPGEF6	GATA2
REL	GATA3
SYNRG	GCM1
TACC1	GRWD1
TNRC6C	GSC
USP2	HCFC1
USP47	HCFC2
WHSC1	HDAC1
Bivalent ligand 120	HERC2
Phosphonothreonine	HIST1H2AB
AKT1	HIST1H2BB
APP	HIST2H3C
BIRC5	HNF1A
BRCA1	HNF1B
CDC20	HNF4A
CDC27	HOXB2
CEBPA	IL1A
CEP128	IRF4
CEP131	IRF8
CNOT8	KDM1A
CPEB1	KDM5A
CSNK2A1	KIAA1429
DDHD1	KLF15
DHX9	KLF16
ESR1	KLF4
FAM131B	KLF5
FANCA	KLF8
FBN2	KMT2B
FBXO30	KMT2C
FEZ1	LARS
FOXP1	LHX1
FTH1	LHX2
FTL	LHX3
GADD45A	LHX4
GAPVD1	LHX8
GLTSCR2	MANF
GMNN	MAX
GSK3B	MEF2D
HMMR	MKI67
HNRNPU	MYB
HSP90AA1	MYOD1
IKBKB	NDUFV1
KLRG2	NHLH1
LBHD1	NSP11
MAPK6	NUP155
MAPKAP1	NUP35
MAPRE2	NUP43
MAPRE3	PAX2
MBD3	PAX6
MDM2	PAX7
MRPL24	PAX8
MYC	PAX9
MYCL	PHF21A
NDUFA10	POLR2A
PPP2CB	PPARG
PRDX4	PPP1R21
PSMA1	RBM45
PSMA6	RCOR1
PSRC1	RPA1
PTP4A3	RPA2
PTPRD	RPA3
PUM2	S100A2
RASSF1	SENP3
RPIA	SETD1B
RPL38	SETD3
RQCD1	SMAD1
SIRT2	SMAD9
SPOP	SMG7
SQSTM1	SOX10
TARS	SOX15
TCEAL2	SOX17
TLK1	SOX5
TLK2	SOX7
TOM1	SOX9
TP73	SP7
USP9X	SRRM1
WAC	STAT4
ACACA	SUPT5H
PTTG1	SUZ12
SRFBP1	TBR1
1-(3-chlorophenyl)-3-{5-[2-(thieno[3,2-d ...	TEAD1
1-(5-{2-[(1-methyl-1H-pyrazolo[4,3-d]pyr ...	TIPARP
1-{5-[2-(thieno[3,2-d]pyrimidin-4-ylamin ...	TLE3
2-(1H-pyrazol-3-yl)-1H-benzimidazole	TLX1
4-(4-METHYLPIPERAZIN-1-YL)-N-[5-(2-THIEN ...	TLX2
8-ethyl-3,10,10-trimethyl-4,5,6,8,10,12- ...	TLX3
Bivalent ligand 192	TOP3B
Bivalent ligand 193	TPRX2P
Bivalent Ligand 264	TRIM37
Bivalent Ligand 265	UBAC2
Bivalent Ligand 267	UBC
Bivalent Ligand 268	USP7
Bivalent Ligand 269	UTY
Bivalent Ligand 271	WDR82
Bivalent Ligand 275	WWTR1
Bivalent Ligand 276	CHEK2
Bivalent Ligand 278	ELP3
Bivalent Ligand 279
Bivalent Ligand 283
Bivalent Ligand 284
Bivalent Ligand 285
Bivalent Ligand 286
Bivalent Ligand 289
Bivalent Ligand 290
Bivalent Ligand 291
Bivalent Ligand 293
Bivalent Ligand 295
Bivalent Ligand 297
Bivalent Ligand 298
Bivalent Ligand 305
Bivalent Ligand 306
Bivalent Ligand 308
Bivalent Ligand 317
Bivalent Ligand 318
Bivalent Ligand 325
Bivalent Ligand 326
Bivalent Ligand 380
Bivalent Ligand 381
Bivalent ligand 685
Bivalent ligand 686
Bivalent ligand 687
N-butyl-3-{[6-(9H-purin-6-ylamino)hexano ...
N-[3-(1H-BENZIMIDAZOL-2-YL)-1H-PYRAZOL-4 ...
N-{3-[(4-{[3-(TRIFLUOROMETHYL)PHENYL]AMI ...
AASDHPPT
AATF
ACIN1
ACTR1A
ACTR2
AIMP1
AIMP2
AKAP8
AKAP8L
AKR7A2
ANAPC7
ANGPTL4
ANLN
ANP32B
APEX1
ARPC2
ASCC1
ASPM
ATAD3B
ATIC
ATP6V1E1
ATRX
ATXN3L
AURKAIP1
AURKC
BAAT
BARD1
BCAP31
BCL2L1
BCL2L11
BEX2
BIRC6
BLID
BRAF
BRCC3
BRD4
BRIX1
BTK
BTRC
C11ORF58
C16ORF71
C9ORF156
CALU
CBLC
CBX3
CCND2
CCNE1
CD6
CDC123
CDC16
CDC23
CDH13
CDK8
CDKN2A
CEBPB
CEBPZ
CENPE
CEP55
CEP97
CHMP5
CHUK
CIC
CITED1
CLINT1
CNBP
CNOT1
CNOT2
CNOT7
CNTRL
CNTROB
COPG1
COPRS
CORO2A
COX5A
COX5B
CPSF3
CRBN
CSN2
CTCFL
CTNNB1
CTNND1
CTPS1
CUL3
CYLC2
CYLD
DAB2
DACH1
DBN1
DCAF7
DCTN1
DCTN3
DCTPP1
DDB1
DDX5
DDX54
DGCR14
DHX36
DIABLO
DKK3
DLGAP5
DOCK7
DOCK8
DVL2
DYNLL1
EEF1A1
EEF1A2
EEF2
EFTUD2
EGFL7
EGLN3
EHMT2
EIF1AX
EIF3F
EIF3K
EIF4E2
EIF4H
ELAVL1
ELOF1
ENY2
EPHA2
EPRS
EPS15L1
EPSTI1
ERBB2
ERRFI1
ETV6
EXOSC2
EXOSC6
EYA4
EZR
FAXC
FBP2
FBXL7
FKBP5
FOXF1
FRY
FUBP3
FUS
G3BP1
GADD45GIP1
GATA4
GFI1
GLO1
GMPS
GOLGA8R
GPI
GPX1
GSTO1
GSTP1
GTF2F2
GTF3C2
GTF3C4
H2AFV
HARS2
HBB
HDAC2
HECTD1
HECTD3
HEMGN
HERC2
HEXIM1
HIF1A
HIST1H1D
HIST1H3A
HIST1H4A
HMHA1
HNRNPA1
HNRNPA2B1
HNRNPD
HNRNPDL
HNRNPF
HNRNPH2
HNRNPK
HNRNPR
HSP90AB1
HSPA1A
HSPA2
HSPA4
HSPA5
HSPA8
HSPA9
HSPD1
IARS
IFI16
IFNLR1
IGF2BP1
IGF2BP3
IGFBP3
IKBKG
ILF2
ILF3
IRS4
ITGB1BP1
JOSD1
KCNA3
KCTD20
KHDRBS2
KHSRP
KIF16B
KIF2C
KLF4
KLK5
KNOP1
LARP1
LARP4B
LARP7
LEF1
LIG1
LRCH3
LRPPRC
LSM12
LSM14B
LYPD3
LYZ
MAD2L1
MAP1S
MAP2K1
MAP3K5
MAPK3
MAPRE1
MATR3
MB21D1
MBP
MDC1
MDH1
MDN1
MECR
MED16
MED26
MFAP4
MIB1
MPHOSPH10
MRPL13
MRPL16
MRPL28
MRPS22
MRPS31
MRPS35
MRTO4
MSANTD4
MTA3
MTMR7
MVP
MYCBP
MYCBP2
MYSM1
MYT1
MYT1L
NAA50
NANS
NAT2
NCAPG
NCBP2
NCL
NCOR2
NDC80
NDUFB4
NEDD9
NEK9
NF2
NFKBIA
NFXL1
NGDN
NHP2L1
NKX1-1
NOP10
NOP58
NPM1
NSP9
NTMT1
NUDT16L1
NUF2
NUMA1
NUMB
ODF2
OTUB1
OTUD1
OTUD3
OTUD5
OTUD6A
OTUD7A
PACSIN2
PARK2
PAX4
PCM1
PCMT1
PDCD6
PDGFRA
PDLIM2
PDS5B
PEBP1
PFKM
PHF5A
PIK3CB
PIK3R2
PITHD1
PITX1
PLEKHA4
PLK3
PML
PNMA2
POU4F3
PPIA
PPM1G
PPP2CA
PPP2R2A
PPP3R2
PREP
PRICKLE1
PRMT3
PRRC2C
PSEN2
PSMA2
PSMA5
PSMB1
PSMB3
PSMB5
PSMB7
PSMC3IP
PTGES3
PTPN23
PTPN5
PYGL
RAB10
RAC2
RANBP3
RASA1
RBM12B
RBM27
RBM4
RBM6
RCN2
RELA
REST
RFXANK
RHOB
RHOC
RHOJ
RIC3
RIOK1
RNF219
RNPEP
RPA1
RPA2
RPA3
RPL11
RPL12
RPL22
RPL23
RPL26L1
RPL27
RPL30
RPL36
RPL37
RPLP0
RPLP2
RPS10
RPS11
RPS14
RPS16
RPS19
RPS27
RPS3
RPS3A
RPS4X
RPS5
RPS7P4
RRP7A
RRS1
RSRC2
S100A11
S100A14
SAFB
SART3
SCGB3A1
SCO2
SCYL3
SDAD1
SEC16A
SEC23IP
SEC61B
SEC61G
SERBP1
SET
SFRP4
SGPL1
SHMT2
SIN3B
SIRT7
SKP1
SLBP
SLC25A3
SLC31A1
SLC35B4
SLC3A2
SLIRP
SMARCA4
SMC2
SNRNP70
SNRPA
SNRPD1
SNW1
SNX3
SOD2
SOX18
SOX3
SOX30
SOX4
SP110
SPCS2
SPI1
SPR
SREBF2
SRP9
SRPK1
SRPK2
SRSF10
SSRP1
SSSCA1
STAT2
STK11
STMN1
STX17
SUGP2
SUPT20H
SURF6
SWT1
TAF9
TBC1D2
TBX10
TCEAL4
TCERG1
TCF3
TEAD2
TFAP2A
TFAP2B
TFCP2
TGFB1
THRAP3
THRSP
TIMELESS
TIMM13
TIPARP
TIPRL
TMCO1
TMED10
TMEM109
TMEM169
TMSB4X
TNFAIP3
TNRC6B
TOLLIP
TPT1
TPX2-A
TRIM27
TRIM28
TRIM67
TRIM9
TRIP6
TRRAP
TSC1
TSN
TSTD2
TTC4
TUBA1C
TUBB
TUBB4B
TUBG1
TXNDC5
U2SURP
UBA1
UBB
UBE2C
UBE2I
UBE2L3
UBL5
UBQLN2
UBR5
UBTF
UCHL3
UFC1
UHRF1
UIMC1
UQCC2
USP10
USP11
USP13
USP17L2
USP20
USP28
USP33
USP37
USP4
USP40
USP42
USP44
USP5
USP6
USP7
UTP6
VCL
VPS29
WDR35
WIF1
XPA
XPO1
YBX1
YLPM1
YOD1
YY1
ZAK
ZFHX3
ZGPAT
ZKSCAN2
ZMYM1
ZNF189
ZNF24
ZNF326
ZNF510
ZNFX1
ZRANB1
ZSWIM8
ZZEF1
ABCB7
ARL2
ATXN10
C14ORF178
CENPK
CEP295
COPA
COPS4
CTNNBL1
EGFR
EMC1
FASN
GTF2E1
KRAS
MBTPS2
PITRM1
PMF1
PNISR
RIT1
RPL35
TCOF1
UBA2
ZNF598
