# Supplementary material for: KMT2D loss drives adeno-to-squamous transition and sensitizes TKI-resistant lung cancer to AURKA inhibition
Source: Cell Death Differ. 2026 Jan 8;33(7):1416–35. doi: 10.1038/s41418-025-01657-7 (PMC13342116; doi:10.1038/s41418-025-01657-7)
Supplement: Supplementary file 7 — Supplementary Table S6 [file 41418_2025_1657_MOESM7_ESM.xlsx]

## Sheet: Antibody informations
Antibody	SOURCE	IDENTIFIER
Rabbit anti-KMT2D monoclonal antibody	Proteintech	Cat# 27266-1-AP; RRID: AB_2880823
KMT2D Antibody (2E1)	Santa Cruz Biotechnology	Cat#sc-293217
Anti-MLL4/KMT2D Antibody	Sigma Aldrich	Cat#ABE1867
Anti-KMT2D / MLL2 antibody [EPR20604-73]	Abcam	Cat# ab213721
Rabbit anti-SOX2 monoclonal antibody	Beyotime	Cat# AF8034
Rabbit anti-P63 monoclonal antibody	Beyotime	Cat# AF1993
p63-α (D2K8X) XP® Rabbit mAb	Cell Signaling Technology	Cat#13109
Rabbit anti-Keratin 5/6 monoclonal antibody	Beyotime	Cat# AG2422;
Rabbit Anti-Cytokeratin 5 Polyclonal Antibody	Bioworld	Cat# BS1208
p300 Antibody (F-4)	Santa Cruz Biotechnology	Cat# sc-48343
Cleaved PARP-1 (Asp214) Rabbit Monoclonal Antibody	Beyotime	Cat#AG1043
Cleaved Caspase-3 (Asp175) Antibody	Cell Signaling Technology	Cat#9661
Anti-TTF1/Nkx2-1 antibody [EPR8190-6]	Abcam	Cat# ab133638; RRID: AB_2734144
Ki-67 (D3B5) Rabbit mAb #12202	Cell Signaling Technology	Cat#12202S
Histone H3K4me1 antibody (pAb)	Active Motif	Cat#39299;RRID:AB_3216390
Rabbit anti-Tri-Methyl-Histone H3 (Lys27) (C36B11) monoclonal antibody	Cell Signaling Technology	Cat# 9733; RRID: AB_2616029
Acetyl-Histone H3 (Lys27) (D5E4) XP® Rabbit mAb	Cell Signaling Technology	Cat#8173S
Rabbit anti-p300 (D2X6N) monoclonal antibody	Cell Signaling Technology	Cat# 54062; RRID: AB_2799450
Ezh2 (D2C9) XP® Rabbit mAb	Cell Signaling Technology	Cat# 5246S
Rabbit IgG control Polyclonal antibody	proteintech	Cat#30000-0-AP
Mouse-IgG Polyclonal antibody	proteintech	Cat#10283-1-AP
Goat Anti-Rabbit IgG (H+L) Antibody #35401	Cell Signaling Technology	Cat#35401S
Mouse anti-GAPDH monoclonal antibody	Proteintech	Cat# 60004-1-Ig; RRID: AB_2107436
Rabbit anti-deltaNp63 (E6Q3O) monoclonal antibody	Cell Signaling Technology	Cat# 67825; RRID: AB_2799737
p40 monoclonal antibody	MXB Biotechnologies	Cat#RMA-0815
Rabbit anti-Aurora A (D3V7T) XP® monoclonal antibody	Cell Signaling Technology	Cat# 91590; RRID: AB_2800171
Ubiquitin (P4D1) Mouse mAb	Cell Signaling Technology	Cat#3936
FBXW7 Polyclonal antibody	Proteintech	Cat#28424-1-AP
Anti-Aurora-A Kinase antibody, Mouse monoclonal	Sigma Aldrich	Cat#A1231
Phospho-Aurora A (Thr288)/Aurora B (Thr232)/Aurora C (Thr198) (D13A11) XP® Rabbit mAb	Cell Signaling Technology	Cat# 2914S
Phospho-Akt (Ser473) Antibody	Cell Signaling Technology	Cat#9271
Phospho-p44/42 MAPK (Erk1/2) (Thr202/Tyr204) Antibody	Cell Signaling Technology	Cat#9101
Htz1 / Histone H2A.Z antibody (pAb)	Active Motif	RRID:AB_2793289
Alexa 488-conjugated anti-mouse IgG	Life technologies	Cat# A-11029; RRID: AB_138404
Goat anti-Rat IgG (H+L) Secondary Antibody, Alexa Fluor™ 594	Invitrogen	Cat#A-11007
DAPI	Beyotime	Cat#C1005

## Sheet: Oligos
Oligonucleotides
shControl	CAACAAGATGAAGAGCACCAAC
shKMT2D #1(shKMT2D)	CCTGAATTGAACAACAGTCTT
shKMT2D #2	CGTAGAAGAGGACCTACTAAT
sgKMT2D	GTTGGAGGCCCCCCTAAACG
sgMll4#1	TCCGAAACATGTAAATACCG
sgMll4#2	ATTGACGCCACGTTGACCGG
ChIP-qPCR primers	Sequence
FOXA1-F	GGTGGTAGTCCTCCCTGTAACTGGTTTTCCC
FOXA1-R	TGCCGCCAAGTTGGGTGTCTCAATAATG
FOXA2-F	CGCAAGCAGCCCCTCTAGCAGCGGCC
FOXA2-R	GCAGTCCCTCTGGAAGACAGAGAGGACAGAGAC
NKX2.1-F	GCAGCTCAGGGGTTTTTCAGTGGGCC
NKX2.1-R	GGCTGTGATGTCCTCGGAAAGTCAGCTC
ΔNp63-F	CGTGTTTCTGTTAGGAATGATGC
ΔNp63-R	GGCACCCAAAGTCGTAGGAGTCC
SOX2-F	AGGCCTTGAGCCCCTTTGCGGCGC
SOX2-R	GGCATCCCACGGCACTGTATGGA
KRT6A-F	GCAGTCCCATTTCTCCAACATTTGGAGGGG
KRT6A-R	GCCAAGCCTAAAGCCTCTATCCCAAGAGAG

## Sheet: Patient information
Patient No.	Age	Gender	Primary Pathology	Mutation	TKI resistance
Patient#1	N/A	N/A	Pre :LUAD/Post: LUSC	EGFR	Yes
Patient#2	N/A	N/A	Pre :LUAD/Post: LUSC	EGFR	Yes
Patient#3	58	Male	LUSC	unknown	unknown
Patient#4	55	Male	LUSC	unknown	unknown
PDO No.1	52	Female	LUAD	EGFR exons 18–21;EGFR(19del)	Icotinib, Osimertinib
PDO No.2	49	Male	LUAD	unknown	unknown
PDO No.3	67	Male	LUAD	unknown	unknown
PDO No.4	70	Male	LUAD	unknown	unknown
PDC No.1	39	Female	LUAD	EGFRp.L858R	Yes
PDC No.2	52	Female	LUAD	EGFR(19del)	Yes
